# Supplementary material for: Translation attenuation by minocycline enhances longevity and proteostasis in old post-stress-responsive organisms
Source: eLife. 2018 Nov 27;7:e40314. doi: 10.7554/eLife.40314 (PMC6257811; doi:10.7554/eLife.40314)
Supplement: Figure 3—source data 1. [file elife-40314-fig3-data1.xlsx]

## Sheet: Table of Contents
Figure 3—source data 1
Table of Contents
Tab 1	Strongest GO terms of genes with IA labeling increasing in all peptides with minocycline treatment
Tab 2	Strongest GO terms of genes with IA labeling increasing and decreasing in all peptides with minocycline treatment
Tab 3	Strongest GO terms of genes with IA labeling decreasing in all peptides with minocycline treatment
Tab 4	GO terms of genes with IA labeling increasing in all peptides with minocycline treatment
Tab 5	GO terms of genes with IA labeling increasing and decreasing in all peptides with minocycline treatment
Tab 6	GO terms of genes with IA labeling decreasing in all peptides with minocycline treatment
Tab 7	ClueGO output table for figure 3A
Tab 8	Gene names associated with GO terms in Tab 4 analysis
Tab 9	Gene names associated with GO terms in Tab 5 analysis
Tab 10	Gene names associated with GO terms in Tab 6 analysis
Tab 11	Raw data of all runs
Filtering process for GO analysis from raw data
1. Remove all instances that were only observed in less than two runs. (removes 1364 entries)
2. Remove all instances in which the coefficient of variation between runs was >33% (removes 474 entries)
3. Determine if IA labeling for a specific peptide was increased (up) or decreased in the minocycline data set (631(up), 249 (down))
4. Determine if IA labeling for a specific protein was increased (359) or decreased (119) or if the peptides within that protein showed mixed labeling (26)
Additional step for strongest GOs
5. Filter for highly enriched GOs for which more than 5 genes were detected and for which a 7 fold or greater enrichment was observed for each category

## Sheet: Tab_1
359 proteins that show increased IA labeling on all peptides, strongest GOs
GO biological process complete	REFLIST	identified	expected	enrichment	Pvalue	FDR
regulation of RNA polymerase II transcriptional preinitiation complex assembly	8	5	0.29	16.99	5.6e-05	0.00202
skeletal myofibril assembly	7	4	0.26	15.53	0.000425	0.0104
tricarboxylic acid cycle	25	11	0.92	11.96	2.8e-08	2.2e-06
glucose metabolic process	18	7	0.66	10.57	1.9e-05	0.000794
translational elongation	16	6	0.59	10.19	9e-05	0.00287
pyrimidine nucleotide biosynthetic process	15	5	0.55	9.06	0.000552	0.0129
one-carbon metabolic process	12	4	0.44	9.06	0.00204	0.0362
'de novo' protein folding	13	4	0.48	8.36	0.00259	0.0435
cellular aldehyde metabolic process	17	5	0.63	7.99	0.000884	0.0185
tRNA aminoacylation for protein translation	35	10	1.29	7.77	3.1e-06	0.000165
pyrimidine nucleotide metabolic process	21	6	0.77	7.77	0.000306	0.00804
pyruvate metabolic process	26	7	0.96	7.32	0.000131	0.00386
positive regulation of protein complex assembly	26	7	0.96	7.32	0.000131	0.00388

## Sheet: Tab_2
26 proteins that show differential labeling on different peptides, GOs
GO biological process complete	REFLIST	identified	expected	enrichment	Pvalue	FDR	Column1
apoptotic process	492	9	1.03	8.74	7.4e-07	0.00102	14.1139
oxidation-reduction process	604	10	1.26	7.91	4e-07	0.0011	14.7293
cell death	547	9	1.15	7.86	1.8e-06	0.00161	13.2502

## Sheet: Tab_3
119 proteins that show reduced IA labeling on all peptides, strongest GOs
GO biological process complete	REFLIST	identified	expected	enrichment	Pvalue	FDR
cytoplasmic translation	20	5	0.24	21.16	9.1e-06	0.000866
ribosomal large subunit assembly	19	4	0.22	17.82	0.000135	0.00915
ribosome assembly	36	5	0.43	11.75	0.000111	0.0077
cellular amino acid catabolic process	30	4	0.35	11.28	0.000639	0.0358
carboxylic acid catabolic process	63	8	0.74	10.75	1.7e-06	0.000191
positive regulation of intracellular signal transduction	41	5	0.48	10.32	0.000193	0.0123
positive regulation of protein phosphorylation	63	7	0.74	9.4	1.7e-05	0.00147
translation	264	27	3.12	8.66	8.9e-17	1.2e-13
small molecule catabolic process	79	8	0.93	8.57	8.1e-06	0.000783
positive regulation of protein modification process	82	8	0.97	8.26	1e-05	0.000958
peptide metabolic process	314	28	3.71	7.55	6e-16	5.5e-13
ribonucleoprotein complex assembly	91	8	1.08	7.44	2.1e-05	0.00173
positive regulation of signal transduction	72	6	0.85	7.05	0.000303	0.0185

## Sheet: Tab_4
359 proteins that show increased IA labeling on all peptides, filtered data
Analysis Type:	PANTHER Overrepresentation Test (Released 20171205)
Annotation Version and Release Date:	GO Ontology database Released 2017-11-28
Analyzed List:	upload_1 (Caenorhabditis elegans)
Reference List:	Caenorhabditis elegans (all genes in database)
Test Type:	FISHER
GO biological process complete	REFLIST	identified	expected	enrichment	direction	Pvalue	FDR
S-adenosylmethionine biosynthetic process	4	3	0.15	20.38	overrepresented	0.0014	0.0268
organic substance biosynthetic process	1574	98	57.92	1.69	overrepresented	8.04e-07	4.75e-05
biosynthetic process	1620	105	59.61	1.76	overrepresented	4.08e-08	3.03e-06
metabolic process	4837	311	177.98	1.75	overrepresented	5.94e-26	2.72e-23
organic substance metabolic process	4180	279	153.8	1.81	overrepresented	6.79e-25	2.87e-22
S-adenosylmethionine metabolic process	5	3	0.18	16.31	overrepresented	0.00218	0.0382
drug metabolic process	204	21	7.51	2.8	overrepresented	5.57e-05	0.00203
cellular metabolic process	3797	269	139.71	1.93	overrepresented	1.27e-27	6.33e-25
cellular process	6828	400	251.24	1.59	overrepresented	5.06e-28	2.78e-25
coenzyme metabolic process	112	15	4.12	3.64	overrepresented	4.52e-05	0.0017
cofactor metabolic process	154	21	5.67	3.71	overrepresented	1.12e-06	6.49e-05
sulfur compound metabolic process	100	12	3.68	3.26	overrepresented	0.000629	0.0141
sulfur compound biosynthetic process	50	8	1.84	4.35	overrepresented	0.000967	0.0197
cellular biosynthetic process	1556	98	57.25	1.71	overrepresented	4.89e-07	3.09e-05
skeletal muscle myosin thick filament assembly	4	3	0.15	20.38	overrepresented	0.0014	0.0267
skeletal myofibril assembly	7	4	0.26	15.53	overrepresented	0.000425	0.0104
myofibril assembly	162	16	5.96	2.68	overrepresented	0.000627	0.0141
actomyosin structure organization	167	17	6.14	2.77	overrepresented	0.000312	0.00812
actin cytoskeleton organization	223	22	8.21	2.68	overrepresented	6.68e-05	0.00221
cytoskeleton organization	414	43	15.23	2.82	overrepresented	6.7e-09	5.75e-07
organelle organization	1146	96	42.17	2.28	overrepresented	5.4e-13	7.24e-11
cellular component organization	1688	120	62.11	1.93	overrepresented	1.52e-11	1.85e-09
cellular component organization or biogenesis	1806	128	66.45	1.93	overrepresented	3.92e-12	5.01e-10
actin filament-based process	227	22	8.35	2.63	overrepresented	8.49e-05	0.00273
cellular component assembly involved in morphogenesis	163	16	6	2.67	overrepresented	0.000666	0.0148
cellular component assembly	641	49	23.59	2.08	overrepresented	4.65e-06	0.000228
cellular component biogenesis	772	59	28.41	2.08	overrepresented	4.25e-07	2.72e-05
anatomical structure formation involved in morphogenesis	220	19	8.09	2.35	overrepresented	0.0011	0.0221
anatomical structure morphogenesis	1109	82	40.81	2.01	overrepresented	9.65e-09	8.16e-07
developmental process	4745	322	174.59	1.84	overrepresented	2.04e-31	1.4e-28
anatomical structure development	4658	320	171.39	1.87	overrepresented	4.63e-32	3.64e-29
organelle assembly	328	24	12.07	1.99	overrepresented	0.00211	0.0371
supramolecular fiber organization	235	22	8.65	2.54	overrepresented	0.000135	0.00391
striated muscle cell development	166	16	6.11	2.62	overrepresented	0.000797	0.0171
striated muscle cell differentiation	167	16	6.14	2.6	overrepresented	0.000846	0.0179
muscle cell differentiation	179	16	6.59	2.43	overrepresented	0.00249	0.0424
muscle structure development	205	17	7.54	2.25	overrepresented	0.00282	0.0468
muscle cell development	167	16	6.14	2.6	overrepresented	0.000846	0.0179
cell development	860	52	31.64	1.64	overrepresented	0.000898	0.0186
striated muscle myosin thick filament assembly	146	14	5.37	2.61	overrepresented	0.00173	0.0316
myosin filament assembly	147	15	5.41	2.77	overrepresented	0.000674	0.0149
cellular protein complex assembly	246	24	9.05	2.65	overrepresented	3.73e-05	0.00146
cellular macromolecular complex assembly	377	39	13.87	2.81	overrepresented	3.76e-08	2.87e-06
macromolecular complex assembly	438	39	16.12	2.42	overrepresented	1.79e-06	0.000102
macromolecular complex subunit organization	476	43	17.51	2.46	overrepresented	3.71e-07	2.43e-05
protein complex assembly	307	24	11.3	2.12	overrepresented	0.00132	0.0259
protein complex subunit organization	332	27	12.22	2.21	overrepresented	0.000247	0.00674
protein complex biogenesis	308	24	11.33	2.12	overrepresented	0.00134	0.0259
myosin filament organization	147	15	5.41	2.77	overrepresented	0.000674	0.0149
positive regulation of RNA polymerase II transcriptional preinitiation complex assembly	8	5	0.29	16.99	overrepresented	5.64e-05	0.00204
positive regulation of transcription initiation from RNA polymerase II promoter	10	5	0.37	13.59	overrepresented	0.000124	0.00378
positive regulation of DNA-templated transcription, initiation	10	5	0.37	13.59	overrepresented	0.000124	0.00374
regulation of DNA-templated transcription, initiation	10	5	0.37	13.59	overrepresented	0.000124	0.00372
regulation of protein complex assembly	52	11	1.91	5.75	overrepresented	1.19e-05	0.000517
regulation of biological process	4181	191	153.84	1.24	overrepresented	0.00127	0.025
biological regulation	4784	224	176.03	1.27	overrepresented	7.74e-05	0.00252
regulation of cellular component biogenesis	108	15	3.97	3.77	overrepresented	3.1e-05	0.00124
regulation of metabolic process	1634	88	60.12	1.46	overrepresented	0.0005	0.0118
regulation of macromolecule metabolic process	1577	86	58.03	1.48	overrepresented	0.000403	0.00989
regulation of gene expression	1328	71	48.86	1.45	overrepresented	0.00265	0.0444
positive regulation of macromolecule metabolic process	402	29	14.79	1.96	overrepresented	0.00134	0.026
positive regulation of metabolic process	425	30	15.64	1.92	overrepresented	0.00118	0.0234
positive regulation of biological process	1138	77	41.87	1.84	overrepresented	8.19e-07	4.79e-05
positive regulation of cellular metabolic process	380	27	13.98	1.93	overrepresented	0.00172	0.0316
positive regulation of cellular process	661	42	24.32	1.73	overrepresented	0.00117	0.0233
positive regulation of nitrogen compound metabolic process	360	26	13.25	1.96	overrepresented	0.00191	0.0345
positive regulation of protein complex assembly	26	7	0.96	7.32	overrepresented	0.000131	0.00388
positive regulation of cellular component biogenesis	47	9	1.73	5.2	overrepresented	0.000145	0.00416
positive regulation of cellular component organization	132	13	4.86	2.68	overrepresented	0.00201	0.0358
regulation of transcription initiation from RNA polymerase II promoter	10	5	0.37	13.59	overrepresented	0.000124	0.00376
regulation of RNA polymerase II transcriptional preinitiation complex assembly	8	5	0.29	16.99	overrepresented	5.64e-05	0.00202
mitochondrial RNA metabolic process	5	3	0.18	16.31	overrepresented	0.00218	0.0383
cellular macromolecule metabolic process	2879	185	105.93	1.75	overrepresented	7.13e-14	1.09e-11
macromolecule metabolic process	3361	204	123.67	1.65	overrepresented	4.94e-13	6.79e-11
nucleobase-containing compound metabolic process	1631	98	60.01	1.63	overrepresented	3.38e-06	0.000175
organic cyclic compound metabolic process	1728	100	63.58	1.57	overrepresented	1.15e-05	0.000513
cellular nitrogen compound metabolic process	1941	131	71.42	1.83	overrepresented	4.5e-11	5.38e-09
nitrogen compound metabolic process	3664	240	134.82	1.78	overrepresented	9.74e-20	3.15e-17
heterocycle metabolic process	1682	99	61.89	1.6	overrepresented	6.52e-06	0.000303
cellular aromatic compound metabolic process	1682	99	61.89	1.6	overrepresented	6.52e-06	0.000306
primary metabolic process	4046	268	148.87	1.8	overrepresented	2.78e-23	1.09e-20
tricarboxylic acid cycle	25	11	0.92	11.96	overrepresented	2.79e-08	2.22e-06
citrate metabolic process	27	12	0.99	12.08	overrepresented	5.92e-09	5.25e-07
tricarboxylic acid metabolic process	27	12	0.99	12.08	overrepresented	5.92e-09	5.16e-07
carboxylic acid metabolic process	302	45	11.11	4.05	overrepresented	5.57e-14	9.01e-12
oxoacid metabolic process	324	46	11.92	3.86	overrepresented	1.38e-13	2e-11
organic acid metabolic process	324	46	11.92	3.86	overrepresented	1.38e-13	2.05e-11
small molecule metabolic process	635	75	23.36	3.21	overrepresented	2.23e-17	5.83e-15
aerobic respiration	32	11	1.18	9.34	overrepresented	2.13e-07	1.43e-05
cellular respiration	65	13	2.39	5.44	overrepresented	3.35e-06	0.000175
energy derivation by oxidation of organic compounds	85	14	3.13	4.48	overrepresented	1.04e-05	0.000467
generation of precursor metabolites and energy	113	20	4.16	4.81	overrepresented	4.92e-08	3.56e-06
oxidation-reduction process	604	46	22.22	2.07	overrepresented	1.15e-05	0.000502
glucose metabolic process	18	7	0.66	10.57	overrepresented	1.89e-05	0.000794
hexose metabolic process	31	7	1.14	6.14	overrepresented	0.000333	0.00851
monosaccharide metabolic process	35	8	1.29	6.21	overrepresented	0.000117	0.00361
carbohydrate metabolic process	275	21	10.12	2.08	overrepresented	0.0024	0.0416
translational elongation	16	6	0.59	10.19	overrepresented	8.97e-05	0.00287
translation	264	43	9.71	4.43	overrepresented	1.34e-14	2.3e-12
cellular protein metabolic process	1592	129	58.58	2.2	overrepresented	2.19e-16	5.23e-14
protein metabolic process	2008	149	73.88	2.02	overrepresented	7.48e-16	1.64e-13
organonitrogen compound metabolic process	2439	186	89.74	2.07	overrepresented	3.37e-21	1.16e-18
cellular macromolecule biosynthetic process	1175	69	43.23	1.6	overrepresented	0.000253	0.00685
macromolecule biosynthetic process	1180	69	43.42	1.59	overrepresented	0.000263	0.00708
peptide biosynthetic process	268	45	9.86	4.56	overrepresented	1.19e-15	2.52e-13
peptide metabolic process	314	46	11.55	3.98	overrepresented	5.04e-14	8.39e-12
cellular amide metabolic process	354	48	13.03	3.69	overrepresented	1.86e-13	2.62e-11
organonitrogen compound biosynthetic process	641	70	23.59	2.97	overrepresented	1.02e-14	1.81e-12
amide biosynthetic process	293	46	10.78	4.27	overrepresented	5.27e-15	9.65e-13
cellular nitrogen compound biosynthetic process	1122	67	41.28	1.62	overrepresented	0.000186	0.00518
gene expression	1324	83	48.72	1.7	overrepresented	4.56e-06	0.000228
pyrimidine nucleobase metabolic process	14	5	0.52	9.71	overrepresented	0.000427	0.0104
pyrimidine-containing compound metabolic process	32	7	1.18	5.95	overrepresented	0.000393	0.00978
nucleobase metabolic process	24	6	0.88	6.79	overrepresented	0.000561	0.0129
nucleobase-containing small molecule metabolic process	271	30	9.97	3.01	overrepresented	3.86e-07	2.49e-05
pyrimidine nucleotide biosynthetic process	15	5	0.55	9.06	overrepresented	0.000552	0.0129
pyrimidine-containing compound biosynthetic process	18	5	0.66	7.55	overrepresented	0.0011	0.0222
nucleoside phosphate metabolic process	224	25	8.24	3.03	overrepresented	3.12e-06	0.000165
organophosphate metabolic process	359	34	13.21	2.57	overrepresented	2.36e-06	0.000133
phosphorus metabolic process	1099	65	40.44	1.61	overrepresented	0.000306	0.00808
phosphate-containing compound metabolic process	1067	60	39.26	1.53	overrepresented	0.00161	0.0298
nucleotide metabolic process	223	25	8.21	3.05	overrepresented	2.9e-06	0.000156
pyrimidine nucleotide metabolic process	21	6	0.77	7.77	overrepresented	0.000306	0.00804
one-carbon metabolic process	12	4	0.44	9.06	overrepresented	0.00204	0.0362
pyrimidine ribonucleoside metabolic process	16	5	0.59	8.49	overrepresented	0.000704	0.0155
pyrimidine nucleoside metabolic process	19	5	0.7	7.15	overrepresented	0.00135	0.026
nucleoside metabolic process	41	7	1.51	4.64	overrepresented	0.00143	0.0272
carbohydrate derivative metabolic process	465	34	17.11	1.99	overrepresented	0.00031	0.00812
ribonucleoside metabolic process	33	7	1.21	5.76	overrepresented	0.000462	0.011
pyrimidine ribonucleotide metabolic process	13	4	0.48	8.36	overrepresented	0.00259	0.0436
ribonucleotide metabolic process	166	16	6.11	2.62	overrepresented	0.000797	0.0172
ribose phosphate metabolic process	171	17	6.29	2.7	overrepresented	0.000401	0.00988
'de novo' protein folding	13	4	0.48	8.36	overrepresented	0.00259	0.0435
protein folding	91	14	3.35	4.18	overrepresented	2.06e-05	0.000856
cellular aldehyde metabolic process	17	5	0.63	7.99	overrepresented	0.000884	0.0185
tRNA aminoacylation for protein translation	35	10	1.29	7.77	overrepresented	3.09e-06	0.000165
tRNA aminoacylation	37	10	1.36	7.35	overrepresented	4.7e-06	0.000228
amino acid activation	37	10	1.36	7.35	overrepresented	4.7e-06	0.000226
cellular amino acid metabolic process	147	19	5.41	3.51	overrepresented	7.25e-06	0.000335
tRNA metabolic process	100	19	3.68	5.16	overrepresented	3.95e-08	2.97e-06
ncRNA metabolic process	250	29	9.2	3.15	overrepresented	2.49e-07	1.65e-05
ribonucleoside biosynthetic process	19	5	0.7	7.15	overrepresented	0.00135	0.026
nucleoside biosynthetic process	20	5	0.74	6.79	overrepresented	0.00163	0.0301
glycolytic process	24	6	0.88	6.79	overrepresented	0.000561	0.0129
ATP generation from ADP	24	6	0.88	6.79	overrepresented	0.000561	0.013
ADP metabolic process	26	6	0.96	6.27	overrepresented	0.000805	0.0172
purine ribonucleoside monophosphate metabolic process	103	11	3.79	2.9	overrepresented	0.00244	0.0421
purine nucleoside monophosphate metabolic process	103	11	3.79	2.9	overrepresented	0.00244	0.0419
nucleoside monophosphate metabolic process	109	13	4.01	3.24	overrepresented	0.0004	0.0099
ribonucleoside monophosphate metabolic process	107	13	3.94	3.3	overrepresented	0.00034	0.00861
purine ribonucleoside diphosphate metabolic process	32	7	1.18	5.95	overrepresented	0.000393	0.00987
purine nucleoside diphosphate metabolic process	32	7	1.18	5.95	overrepresented	0.000393	0.00982
nucleoside diphosphate metabolic process	38	9	1.4	6.44	overrepresented	3.46e-05	0.00137
ribonucleoside diphosphate metabolic process	34	8	1.25	6.39	overrepresented	9.81e-05	0.00308
nucleoside diphosphate phosphorylation	27	6	0.99	6.04	overrepresented	0.000955	0.0196
nucleotide phosphorylation	36	9	1.32	6.79	overrepresented	2.39e-05	0.000974
ATP metabolic process	89	10	3.27	3.05	overrepresented	0.00271	0.0452
nucleoside triphosphate metabolic process	99	11	3.64	3.02	overrepresented	0.00184	0.0333
carbohydrate catabolic process	40	7	1.47	4.76	overrepresented	0.00126	0.0249
organic substance catabolic process	710	66	26.12	2.53	overrepresented	5.79e-11	6.77e-09
catabolic process	767	68	28.22	2.41	overrepresented	1.76e-10	1.9e-08
pyruvate metabolic process	26	7	0.96	7.32	overrepresented	0.000131	0.00386
monocarboxylic acid metabolic process	128	18	4.71	3.82	overrepresented	4.4e-06	0.000222
nicotinamide nucleotide metabolic process	45	9	1.66	5.44	overrepresented	0.000108	0.00337
pyridine nucleotide metabolic process	46	9	1.69	5.32	overrepresented	0.000125	0.00372
pyridine-containing compound metabolic process	51	10	1.88	5.33	overrepresented	5.23e-05	0.00192
oxidoreduction coenzyme metabolic process	57	9	2.1	4.29	overrepresented	0.000515	0.0121
ubiquitin-dependent ERAD pathway	26	6	0.96	6.27	overrepresented	0.000805	0.0172
ERAD pathway	30	6	1.1	5.44	overrepresented	0.00153	0.0286
proteasomal protein catabolic process	88	11	3.24	3.4	overrepresented	0.000771	0.0167
proteolysis involved in cellular protein catabolic process	234	33	8.61	3.83	overrepresented	4.77e-10	4.77e-08
proteolysis	576	46	21.19	2.17	overrepresented	2.66e-06	0.000145
cellular protein catabolic process	238	33	8.76	3.77	overrepresented	7.03e-10	6.66e-08
protein catabolic process	379	43	13.95	3.08	overrepresented	5.92e-10	5.81e-08
macromolecule catabolic process	509	48	18.73	2.56	overrepresented	1.63e-08	1.34e-06
organonitrogen compound catabolic process	500	47	18.4	2.55	overrepresented	2.52e-08	2.04e-06
cellular macromolecule catabolic process	322	38	11.85	3.21	overrepresented	2.25e-09	2.06e-07
cellular catabolic process	562	53	20.68	2.56	overrepresented	2.75e-09	2.48e-07
response to endoplasmic reticulum stress	106	11	3.9	2.82	overrepresented	0.00299	0.0495
cellular response to stress	416	33	15.31	2.16	overrepresented	8.26e-05	0.00267
response to stress	990	59	36.43	1.62	overrepresented	0.000561	0.0128
proteasome-mediated ubiquitin-dependent protein catabolic process	82	11	3.02	3.65	overrepresented	0.000451	0.0108
ubiquitin-dependent protein catabolic process	172	25	6.33	3.95	overrepresented	3.6e-08	2.82e-06
modification-dependent protein catabolic process	172	25	6.33	3.95	overrepresented	3.6e-08	2.78e-06
modification-dependent macromolecule catabolic process	174	26	6.4	4.06	overrepresented	1.16e-08	9.65e-07
chaperone-mediated protein folding	22	5	0.81	6.18	overrepresented	0.00234	0.0407
regulation of proteasomal protein catabolic process	29	6	1.07	5.62	overrepresented	0.00132	0.0258
regulation of proteolysis involved in cellular protein catabolic process	31	7	1.14	6.14	overrepresented	0.000333	0.00855
regulation of protein metabolic process	387	37	14.24	2.6	overrepresented	6.93e-07	4.14e-05
regulation of cellular protein catabolic process	35	7	1.29	5.44	overrepresented	0.000629	0.0141
regulation of protein catabolic process	47	10	1.73	5.78	overrepresented	2.84e-05	0.00115
regulation of catabolic process	103	12	3.79	3.17	overrepresented	0.000797	0.0172
regulation of cellular protein metabolic process	371	34	13.65	2.49	overrepresented	3.82e-06	0.000195
positive regulation of proteolysis involved in cellular protein catabolic process	30	6	1.1	5.44	overrepresented	0.00153	0.0287
positive regulation of cellular protein catabolic process	32	6	1.18	5.1	overrepresented	0.00205	0.0363
positive regulation of cellular protein metabolic process	140	17	5.15	3.3	overrepresented	4.45e-05	0.0017
positive regulation of protein metabolic process	143	17	5.26	3.23	overrepresented	5.66e-05	0.00202
positive regulation of protein catabolic process	35	6	1.29	4.66	overrepresented	0.00305	0.0499
positive regulation of proteolysis	46	9	1.69	5.32	overrepresented	0.000125	0.00374
protein peptidyl-prolyl isomerization	31	6	1.14	5.26	overrepresented	0.00178	0.0323
peptidyl-proline modification	39	7	1.44	4.88	overrepresented	0.0011	0.0221
macromolecule modification	1288	72	47.39	1.52	overrepresented	0.000622	0.0141
pronuclear migration	55	10	2.02	4.94	overrepresented	9.13e-05	0.0029
single fertilization	70	12	2.58	4.66	overrepresented	3.1e-05	0.00123
fertilization	73	12	2.69	4.47	overrepresented	4.47e-05	0.00169
reproductive process	1817	134	66.86	2	overrepresented	5.61e-14	8.81e-12
reproduction	2809	229	103.36	2.22	overrepresented	6.04e-31	3.69e-28
sexual reproduction	666	55	24.51	2.24	overrepresented	9.87e-08	6.95e-06
multi-organism reproductive process	678	56	24.95	2.24	overrepresented	7.33e-08	5.23e-06
multi-organism process	750	59	27.6	2.14	overrepresented	1.69e-07	1.16e-05
nuclear migration	59	10	2.17	4.61	overrepresented	0.000153	0.00437
nucleus localization	62	11	2.28	4.82	overrepresented	5e-05	0.00184
cellular localization	631	49	23.22	2.11	overrepresented	2.6e-06	0.000143
localization	2624	137	96.55	1.42	overrepresented	4.09e-05	0.00158
intracellular transport	421	39	15.49	2.52	overrepresented	5.68e-07	3.47e-05
establishment of localization in cell	505	41	18.58	2.21	overrepresented	9.27e-06	0.000421
translational initiation	53	9	1.95	4.62	overrepresented	0.00032	0.00826
regulation of actin filament-based process	54	8	1.99	4.03	overrepresented	0.00151	0.0285
negative regulation of translation	59	8	2.17	3.69	overrepresented	0.00249	0.0425
negative regulation of cellular macromolecule biosynthetic process	185	17	6.81	2.5	overrepresented	0.000907	0.0187
negative regulation of cellular biosynthetic process	205	17	7.54	2.25	overrepresented	0.00282	0.047
negative regulation of metabolic process	546	37	20.09	1.84	overrepresented	0.000609	0.0138
negative regulation of biological process	1019	61	37.49	1.63	overrepresented	0.000355	0.00894
negative regulation of biosynthetic process	208	18	7.65	2.35	overrepresented	0.0015	0.0284
negative regulation of macromolecule biosynthetic process	189	17	6.95	2.44	overrepresented	0.00169	0.0311
negative regulation of macromolecule metabolic process	527	37	19.39	1.91	overrepresented	0.000448	0.0109
negative regulation of gene expression	410	34	15.09	2.25	overrepresented	3.83e-05	0.00149
negative regulation of cellular amide metabolic process	59	8	2.17	3.69	overrepresented	0.00249	0.0426
regulation of cellular amide metabolic process	108	18	3.97	4.53	overrepresented	5.02e-07	3.1e-05
regulation of translation	108	18	3.97	4.53	overrepresented	5.02e-07	3.13e-05
posttranscriptional regulation of gene expression	258	31	9.49	3.27	overrepresented	4.7e-08	3.44e-06
endosomal transport	61	8	2.24	3.56	overrepresented	0.003	0.0495
tRNA processing	61	8	2.24	3.56	overrepresented	0.003	0.0494
ncRNA processing	196	19	7.21	2.63	overrepresented	0.000252	0.00685
RNA processing	384	30	14.13	2.12	overrepresented	0.000227	0.00625
nuclear transport	61	8	2.24	3.56	overrepresented	0.003	0.0492
apoptotic process	492	63	18.1	3.48	overrepresented	3.1e-16	7.1e-14
programmed cell death	507	66	18.66	3.54	overrepresented	2.77e-17	6.92e-15
cell death	547	69	20.13	3.43	overrepresented	2.2e-17	6.05e-15
DNA conformation change	82	10	3.02	3.31	overrepresented	0.00156	0.029
chromosome organization	301	23	11.08	2.08	overrepresented	0.00199	0.0356
inductive cell migration	142	16	5.22	3.06	overrepresented	0.000163	0.00463
locomotion	1646	120	60.56	1.98	overrepresented	3.27e-12	4.28e-10
growth	233	25	8.57	2.92	overrepresented	5.87e-06	0.000278
regulation of mitotic cell cycle	126	13	4.64	2.8	overrepresented	0.00137	0.0263
chromatin organization	158	16	5.81	2.75	overrepresented	0.000488	0.0116
determination of adult lifespan	891	87	32.78	2.65	overrepresented	2.23e-15	4.54e-13
multicellular organism aging	891	87	32.78	2.65	overrepresented	2.23e-15	4.38e-13
aging	893	87	32.86	2.65	overrepresented	2.48e-15	4.7e-13
multicellular organism development	4437	310	163.26	1.9	overrepresented	3.77e-32	3.46e-29
multicellular organismal process	5434	325	199.94	1.63	overrepresented	4.33e-22	1.59e-19
nematode larval development	2012	191	74.03	2.58	overrepresented	5.93e-33	1.09e-29
larval development	2016	191	74.18	2.57	overrepresented	7.1e-33	7.8e-30
post-embryonic development	2035	192	74.88	2.56	overrepresented	7.04e-33	9.67e-30
RNA interference	148	14	5.45	2.57	overrepresented	0.00194	0.0349
posttranscriptional gene silencing by RNA	161	17	5.92	2.87	overrepresented	0.00021	0.00581
posttranscriptional gene silencing	161	17	5.92	2.87	overrepresented	0.00021	0.00584
gene silencing	200	19	7.36	2.58	overrepresented	0.000318	0.00825
regulation of gene expression, epigenetic	201	19	7.4	2.57	overrepresented	0.000337	0.00857
gene silencing by RNA	182	18	6.7	2.69	overrepresented	0.00029	0.00771
microtubule-based process	248	23	9.13	2.52	overrepresented	0.000161	0.00459
hermaphrodite genitalia development	723	66	26.6	2.48	overrepresented	1.01e-10	1.16e-08
genitalia development	734	66	27.01	2.44	overrepresented	2.47e-10	2.61e-08
animal organ development	1095	84	40.29	2.08	overrepresented	1.03e-09	9.59e-08
system development	1427	94	52.51	1.79	overrepresented	1.14e-07	7.9e-06
reproductive structure development	969	79	35.65	2.22	overrepresented	2.84e-10	2.89e-08
reproductive system development	969	79	35.65	2.22	overrepresented	2.84e-10	2.95e-08
developmental process involved in reproduction	1306	102	48.05	2.12	overrepresented	4.48e-12	5.59e-10
sex differentiation	1029	81	37.86	2.14	overrepresented	6e-10	5.78e-08
gonad development	954	79	35.1	2.25	overrepresented	1.19e-10	1.3e-08
development of primary sexual characteristics	954	79	35.1	2.25	overrepresented	1.19e-10	1.33e-08
intracellular protein transport	224	20	8.24	2.43	overrepresented	0.000609	0.0139
cellular protein localization	338	27	12.44	2.17	overrepresented	0.000462	0.011
protein localization	499	42	18.36	2.29	overrepresented	2.5e-06	0.000139
macromolecule localization	1125	74	41.39	1.79	overrepresented	3.65e-06	0.000187
cellular macromolecule localization	342	28	12.58	2.23	overrepresented	0.000171	0.00482
protein transport	330	30	12.14	2.47	overrepresented	1.68e-05	0.000709
establishment of protein localization	343	31	12.62	2.46	overrepresented	1.31e-05	0.000557
peptide transport	335	30	12.33	2.43	overrepresented	2.09e-05	0.000864
amide transport	336	30	12.36	2.43	overrepresented	2.19e-05	0.000897
nitrogen compound transport	441	30	16.23	1.85	overrepresented	0.0022	0.0383
mitotic cell cycle	284	25	10.45	2.39	overrepresented	0.000132	0.00387
cell cycle	568	46	20.9	2.2	overrepresented	2.06e-06	0.000116
embryo development ending in birth or egg hatching	2943	254	108.29	2.35	overrepresented	7.75e-39	4.26e-35
embryo development	3011	257	110.79	2.32	overrepresented	1.06e-38	2.92e-35
ribonucleoprotein complex biogenesis	221	19	8.13	2.34	overrepresented	0.00114	0.0228
oogenesis	249	21	9.16	2.29	overrepresented	0.000736	0.0161
female gamete generation	282	22	10.38	2.12	overrepresented	0.00152	0.0286
gamete generation	561	44	20.64	2.13	overrepresented	9.14e-06	0.000418
multicellular organismal reproductive process	911	63	33.52	1.88	overrepresented	4.65e-06	0.00023
multicellular organism reproduction	916	63	33.7	1.87	overrepresented	5.04e-06	0.000241
germ cell development	430	33	15.82	2.09	overrepresented	0.000173	0.00485
cellular process involved in reproduction in multicellular organism	447	34	16.45	2.07	overrepresented	0.000144	0.00418
organelle fission	246	20	9.05	2.21	overrepresented	0.00205	0.0363
body morphogenesis	619	50	22.78	2.2	overrepresented	6.92e-07	4.18e-05
meiotic cell cycle	289	23	10.63	2.16	overrepresented	0.00096	0.0196
cell cycle process	455	35	16.74	2.09	overrepresented	9.66e-05	0.00305
vesicle-mediated transport	380	28	13.98	2	overrepresented	0.000972	0.0197
positive regulation of multicellular organism growth	344	25	12.66	1.98	overrepresented	0.00241	0.0416
positive regulation of multicellular organismal process	527	36	19.39	1.86	overrepresented	0.000704	0.0154
regulation of multicellular organismal process	866	56	31.86	1.76	overrepresented	0.000113	0.0035
positive regulation of developmental process	501	35	18.43	1.9	overrepresented	0.000529	0.0124
regulation of developmental process	903	55	33.23	1.66	overrepresented	0.00045	0.0108
regulation of multicellular organism growth	375	27	13.8	1.96	overrepresented	0.00152	0.0286
regulation of biological quality	1187	67	43.68	1.53	overrepresented	0.000885	0.0185
Unclassified	9138	216	336.23	0.64	depleted	6.3e-19	1.82e-16
transcription, DNA-templated	646	10	23.77	0.42	depleted	0.0025	0.0424
nucleic acid-templated transcription	650	10	23.92	0.42	depleted	0.00253	0.0428
RNA biosynthetic process	654	10	24.06	0.42	depleted	0.00189	0.0342
G-protein coupled receptor signaling pathway	776	5	28.55	0.18	depleted	1.7e-07	1.15e-05
signal transduction	1897	39	69.8	0.56	depleted	5.85e-05	0.00207
signaling	1995	42	73.41	0.57	depleted	6.58e-05	0.00219
cell communication	2017	43	74.22	0.58	depleted	7.25e-05	0.00237
detection of chemical stimulus involved in sensory perception of smell	280	0	10.3	< 0.01	depleted	6.17e-05	0.00214
detection of chemical stimulus involved in sensory perception	578	4	21.27	0.19	depleted	1.15e-05	0.000506
sensory perception of chemical stimulus	771	8	28.37	0.28	depleted	1.15e-05	0.000509
sensory perception	804	10	29.58	0.34	depleted	6.17e-05	0.00211
nervous system process	855	11	31.46	0.35	depleted	4.62e-05	0.00173
system process	941	13	34.62	0.38	depleted	4.69e-05	0.00174
detection of chemical stimulus	584	4	21.49	0.19	depleted	1.2e-05	0.000513
detection of stimulus	620	6	22.81	0.26	depleted	6.37e-05	0.00213
detection of stimulus involved in sensory perception	594	6	21.86	0.27	depleted	0.00012	0.0037
sensory perception of smell	289	0	10.63	< 0.01	depleted	6.77e-05	0.00223
olfactory behavior	297	0	10.93	< 0.01	depleted	4.36e-05	0.00167
chemosensory behavior	329	2	12.11	0.17	depleted	0.000864	0.0182
steroid hormone mediated signaling pathway	280	0	10.3	< 0.01	depleted	6.17e-05	0.00212
cellular response to steroid hormone stimulus	280	0	10.3	< 0.01	depleted	6.17e-05	0.00216
cellular response to lipid	280	0	10.3	< 0.01	depleted	6.17e-05	0.00217
response to lipid	281	0	10.34	< 0.01	depleted	6.18e-05	0.0021
cellular response to hormone stimulus	308	1	11.33	0.09	depleted	0.000283	0.00757
response to hormone	308	1	11.33	0.09	depleted	0.000283	0.00754
response to endogenous stimulus	336	2	12.36	0.16	depleted	0.000887	0.0184
cellular response to endogenous stimulus	336	2	12.36	0.16	depleted	0.000887	0.0185
response to steroid hormone	280	0	10.3	< 0.01	depleted	6.17e-05	0.00213
hormone-mediated signaling pathway	284	0	10.45	< 0.01	depleted	6.3e-05	0.00212

## Sheet: Tab_5
26 proteins that show differential labeling on different peptides, filtered data
Analysis Type:	PANTHER Overrepresentation Test (Released 20171205)
Annotation Version and Release Date:	GO Ontology database Released 2017-11-28
Analyzed List:	upload_1 (Caenorhabditis elegans)
Reference List:	Caenorhabditis elegans (all genes in database)
Test Type:	FISHER
GO biological process complete	REFLIST	identified	expected	enrichment	direction	Pvalue	FDR
pyrimidine nucleoside triphosphate metabolic process	6	2	0.01	> 100	overrepresented	0.000118	0.0271
metabolic process	4837	26	10.13	2.57	overrepresented	2.23e-07	0.00123
small molecule metabolic process	635	8	1.33	6.02	overrepresented	4.74e-05	0.0124
apoptotic process	492	9	1.03	8.74	overrepresented	7.42e-07	0.00102
programmed cell death	507	9	1.06	8.48	overrepresented	9.48e-07	0.00104
cell death	547	9	1.15	7.86	overrepresented	1.76e-06	0.00161
oxidation-reduction process	604	10	1.26	7.91	overrepresented	4.01e-07	0.0011
hermaphrodite genitalia development	723	9	1.51	5.94	overrepresented	1.63e-05	0.00812
genitalia development	734	9	1.54	5.86	overrepresented	1.83e-05	0.00774
animal organ development	1095	10	2.29	4.36	overrepresented	7.1e-05	0.017
anatomical structure development	4658	23	9.75	2.36	overrepresented	1.03e-05	0.00707
developmental process	4745	23	9.94	2.31	overrepresented	1.42e-05	0.00782
system development	1427	12	2.99	4.02	overrepresented	2.54e-05	0.00736
multicellular organism development	4437	22	9.29	2.37	overrepresented	1.8e-05	0.00825
reproductive structure development	969	10	2.03	4.93	overrepresented	2.54e-05	0.00776
reproductive system development	969	10	2.03	4.93	overrepresented	2.54e-05	0.00822
developmental process involved in reproduction	1306	12	2.73	4.39	overrepresented	1.05e-05	0.00643
reproductive process	1817	13	3.8	3.42	overrepresented	5.8e-05	0.0145
reproduction	2809	17	5.88	2.89	overrepresented	2.37e-05	0.00815
sex differentiation	1029	10	2.15	4.64	overrepresented	4.22e-05	0.0116
gonad development	954	10	2	5.01	overrepresented	2.23e-05	0.00816
development of primary sexual characteristics	954	10	2	5.01	overrepresented	2.23e-05	0.00874
nematode larval development	2012	13	4.21	3.09	overrepresented	0.000164	0.036
larval development	2016	13	4.22	3.08	overrepresented	0.000167	0.0353
post-embryonic development	2035	13	4.26	3.05	overrepresented	0.000184	0.0374
embryo development ending in birth or egg hatching	2943	19	6.16	3.08	overrepresented	2.18e-06	0.00171
embryo development	3011	20	6.31	3.17	overrepresented	6.16e-07	0.00113

## Sheet: Tab_6
119 proteins that show reduced IA labeling on all peptides, filtered data
Analysis Type:	PANTHER Overrepresentation Test (Released 20171205)
Annotation Version and Release Date:	GO Ontology database Released 2017-11-28
Analyzed List:	upload_1 (Caenorhabditis elegans)
Reference List:	Caenorhabditis elegans (all genes in database)
Test Type:	FISHER
GO biological process complete	REFLIST	identified	expected	enrichment	direction	Pvalue	FDR
cytoplasmic translation	20	5	0.24	21.16	overrepresented	9.14e-06	0.000866
translation	264	27	3.12	8.66	overrepresented	8.9e-17	1.22e-13
cellular protein metabolic process	1592	47	18.81	2.5	overrepresented	8.76e-09	1.23e-06
protein metabolic process	2008	53	23.73	2.23	overrepresented	2.84e-08	3.81e-06
macromolecule metabolic process	3361	75	39.71	1.89	overrepresented	2.33e-08	3.21e-06
organic substance metabolic process	4180	102	49.39	2.07	overrepresented	2e-14	8.44e-12
metabolic process	4837	118	57.16	2.06	overrepresented	2.23e-17	4.09e-14
organonitrogen compound metabolic process	2439	71	28.82	2.46	overrepresented	4.4e-13	1.1e-10
nitrogen compound metabolic process	3664	91	43.3	2.1	overrepresented	6.38e-13	1.52e-10
primary metabolic process	4046	93	47.81	1.95	overrepresented	3.2e-11	6.52e-09
cellular macromolecule metabolic process	2879	69	34.02	2.03	overrepresented	7.22e-09	1.04e-06
cellular metabolic process	3797	99	44.87	2.21	overrepresented	1.24e-15	8.49e-13
cellular process	6828	136	80.68	1.69	overrepresented	3.14e-13	9.09e-11
cellular macromolecule biosynthetic process	1175	44	13.88	3.17	overrepresented	1.78e-11	3.77e-09
macromolecule biosynthetic process	1180	45	13.94	3.23	overrepresented	5.57e-12	1.22e-09
organic substance biosynthetic process	1574	55	18.6	2.96	overrepresented	4.38e-13	1.15e-10
biosynthetic process	1620	60	19.14	3.13	overrepresented	2.21e-15	1.21e-12
cellular biosynthetic process	1556	54	18.39	2.94	overrepresented	9.82e-13	2.25e-10
peptide biosynthetic process	268	27	3.17	8.53	overrepresented	1.26e-16	1.38e-13
peptide metabolic process	314	28	3.71	7.55	overrepresented	5.98e-16	5.48e-13
cellular amide metabolic process	354	29	4.18	6.93	overrepresented	1.37e-15	8.39e-13
cellular nitrogen compound metabolic process	1941	55	22.94	2.4	overrepresented	1.6e-09	2.51e-07
organonitrogen compound biosynthetic process	641	37	7.57	4.88	overrepresented	4.75e-15	2.37e-12
amide biosynthetic process	293	27	3.46	7.8	overrepresented	9.68e-16	7.6e-13
cellular nitrogen compound biosynthetic process	1122	42	13.26	3.17	overrepresented	5.63e-11	1.07e-08
gene expression	1324	43	15.64	2.75	overrepresented	2.26e-09	3.46e-07
ribosomal large subunit assembly	19	4	0.22	17.82	overrepresented	0.000135	0.00915
ribonucleoprotein complex assembly	91	8	1.08	7.44	overrepresented	2.11e-05	0.00173
ribonucleoprotein complex subunit organization	99	8	1.17	6.84	overrepresented	3.71e-05	0.00283
macromolecular complex subunit organization	476	15	5.62	2.67	overrepresented	0.000695	0.0386
cellular component organization	1688	38	19.95	1.91	overrepresented	0.000142	0.00955
cellular component organization or biogenesis	1806	43	21.34	2.01	overrepresented	1.14e-05	0.00101
ribonucleoprotein complex biogenesis	221	13	2.61	4.98	overrepresented	4e-06	0.000423
cellular component biogenesis	772	24	9.12	2.63	overrepresented	2.2e-05	0.00178
cellular macromolecular complex assembly	377	14	4.45	3.14	overrepresented	0.000217	0.0137
macromolecular complex assembly	438	14	5.18	2.71	overrepresented	0.000914	0.0487
cellular component assembly	641	19	7.57	2.51	overrepresented	0.000291	0.018
ribosomal large subunit biogenesis	47	5	0.56	9	overrepresented	0.000346	0.0209
ribosome biogenesis	168	10	1.99	5.04	overrepresented	4.8e-05	0.00356
ribosome assembly	36	5	0.43	11.75	overrepresented	0.000111	0.0077
organelle organization	1146	28	13.54	2.07	overrepresented	0.000351	0.021
cellular amino acid catabolic process	30	4	0.35	11.28	overrepresented	0.000639	0.0358
carboxylic acid catabolic process	63	8	0.74	10.75	overrepresented	1.74e-06	0.000191
carboxylic acid metabolic process	302	20	3.57	5.6	overrepresented	1.43e-09	2.45e-07
oxoacid metabolic process	324	21	3.83	5.49	overrepresented	7.86e-10	1.39e-07
organic acid metabolic process	324	21	3.83	5.49	overrepresented	7.86e-10	1.44e-07
small molecule metabolic process	635	28	7.5	3.73	overrepresented	4.48e-09	6.65e-07
organic acid catabolic process	63	8	0.74	10.75	overrepresented	1.74e-06	0.000195
cellular catabolic process	562	18	6.64	2.71	overrepresented	0.00017	0.0111
small molecule catabolic process	79	8	0.93	8.57	overrepresented	8.12e-06	0.000783
cellular amino acid metabolic process	147	11	1.74	6.33	overrepresented	2.6e-06	0.000281
positive regulation of intracellular signal transduction	41	5	0.48	10.32	overrepresented	0.000193	0.0123
positive regulation of signal transduction	72	6	0.85	7.05	overrepresented	0.000303	0.0185
positive regulation of biological process	1138	27	13.45	2.01	overrepresented	0.000632	0.0358
positive regulation of protein phosphorylation	63	7	0.74	9.4	overrepresented	1.74e-05	0.00147
positive regulation of protein modification process	82	8	0.97	8.26	overrepresented	1.05e-05	0.000958
regulation of protein modification process	160	8	1.89	4.23	overrepresented	0.000824	0.0444
positive regulation of cellular protein metabolic process	140	10	1.65	6.04	overrepresented	1.1e-05	0.000987
positive regulation of protein metabolic process	143	10	1.69	5.92	overrepresented	1.3e-05	0.00114
positive regulation of phosphorylation	65	7	0.77	9.11	overrepresented	2.09e-05	0.00174
regulation of phosphorylation	116	8	1.37	5.84	overrepresented	0.000106	0.00745
regulation of phosphate metabolic process	145	8	1.71	4.67	overrepresented	0.000445	0.0257
regulation of phosphorus metabolic process	145	8	1.71	4.67	overrepresented	0.000445	0.0255
positive regulation of phosphate metabolic process	71	7	0.84	8.34	overrepresented	3.54e-05	0.00274
positive regulation of phosphorus metabolic process	71	7	0.84	8.34	overrepresented	3.54e-05	0.00278
regulation of protein phosphorylation	106	7	1.25	5.59	overrepresented	0.000367	0.0217
apoptotic process	492	23	5.81	3.96	overrepresented	4.28e-08	5.6e-06
programmed cell death	507	23	5.99	3.84	overrepresented	7.2e-08	8.79e-06
cell death	547	24	6.46	3.71	overrepresented	6.7e-08	8.37e-06
oogenesis	249	11	2.94	3.74	overrepresented	0.000254	0.0159
female gamete generation	282	13	3.33	3.9	overrepresented	4.67e-05	0.00351
gamete generation	561	18	6.63	2.72	overrepresented	0.000166	0.011
multicellular organismal reproductive process	911	24	10.76	2.23	overrepresented	0.000426	0.0249
multicellular organism reproduction	916	25	10.82	2.31	overrepresented	0.000126	0.00868
reproduction	2809	80	33.19	2.41	overrepresented	2.63e-14	1.03e-11
multicellular organismal process	5434	112	64.21	1.74	overrepresented	5.24e-11	1.03e-08
reproductive process	1817	49	21.47	2.28	overrepresented	8.37e-08	1e-05
sexual reproduction	666	19	7.87	2.41	overrepresented	0.000738	0.0406
multi-organism reproductive process	678	19	8.01	2.37	overrepresented	0.000808	0.044
germ cell development	430	16	5.08	3.15	overrepresented	7.58e-05	0.00548
cellular process involved in reproduction in multicellular organism	447	17	5.28	3.22	overrepresented	3.47e-05	0.00277
developmental process involved in reproduction	1306	40	15.43	2.59	overrepresented	4.31e-08	5.51e-06
developmental process	4745	109	56.07	1.94	overrepresented	8.75e-14	3.01e-11
anatomical structure development	4658	108	55.04	1.96	overrepresented	6.3e-14	2.31e-11
oxidation-reduction process	604	21	7.14	2.94	overrepresented	1.52e-05	0.00131
nematode larval development	2012	64	23.77	2.69	overrepresented	1.98e-13	6.4e-11
larval development	2016	64	23.82	2.69	overrepresented	2.16e-13	6.6e-11
multicellular organism development	4437	106	52.43	2.02	overrepresented	1.89e-14	8.64e-12
post-embryonic development	2035	64	24.05	2.66	overrepresented	3.27e-13	8.98e-11
cell cycle	568	18	6.71	2.68	overrepresented	0.000193	0.0125
embryo development ending in birth or egg hatching	2943	91	34.78	2.62	overrepresented	5.99e-19	3.29e-15
embryo development	3011	92	35.58	2.59	overrepresented	7.47e-19	2.05e-15
hermaphrodite genitalia development	723	22	8.54	2.58	overrepresented	6.66e-05	0.00488
genitalia development	734	22	8.67	2.54	overrepresented	8.24e-05	0.00588
animal organ development	1095	35	12.94	2.71	overrepresented	1.27e-07	1.48e-05
system development	1427	41	16.86	2.43	overrepresented	1.71e-07	1.96e-05
reproductive structure development	969	29	11.45	2.53	overrepresented	5.91e-06	0.00058
reproductive system development	969	29	11.45	2.53	overrepresented	5.91e-06	0.00059
sex differentiation	1029	30	12.16	2.47	overrepresented	9.45e-06	0.000881
gonad development	954	29	11.27	2.57	overrepresented	4.41e-06	0.000449
development of primary sexual characteristics	954	29	11.27	2.57	overrepresented	4.41e-06	0.000458
Unclassified	9138	62	107.98	0.57	depreleted	1.47e-09	2.37e-07

## Sheet: Tab_7
			ClueGO table for GO terms that go down with minocycline
GOID	Ontology Source	GOTerm	GOLevels	GOGroups	Nr. Genes	% Associated Genes	Term PValue	Term PValue Corrected with Bonferroni step down	Group PValue	Group PValue Corrected with Bonferroni step down	Associated Genes Found	All Associated Genes	OverViewTerm
GO:0001934	GO_BiologicalProcess-GOA_17.11.2016_10h53	positive regulation of protein phosphorylation	[6, 7, 8, 9]	[Group0]	5	9.43396	0.000229996	0.000229996	{Group0=2.2999577996819095E-4}	{Group0=2.2999577996819095E-4}	[abcf-3, cyb-1, cyb-3, mek-1, sek-1]	[Y71G12B.27, abcf-3, ccnk-1, cdk-1, cdka-1, cic-1, cit-1.1, cit-1.2, ckk-1, cks-1, clk-1, cyb-1, cyb-3, cyh-1, cyl-1, daf-15, daf-7, dbl-1, dlk-1, epg-7, gcn-1, gcn-2, icp-1, isp-1, jkk-1, max-2, mek-1, mek-2, mkk-4, mlk-1, mom-4, msp-77, ndk-1, nsy-1, old-2, pek-1, pvf-1, rla-1, sek-1, sig-7, src-1, strd-1, svh-1, svh-2, tap-1, tig-2, tig-3, tir-1, tlf-1, tlk-1, unc-129, unc-16, wrm-1]	TRUE
GO:0006412	GO_BiologicalProcess-GOA_17.11.2016_10h53	translation	[5, 6, 7]	[Group1]	28	8.64198	1.51328e-18	9.0797e-18	{Group1=5.211817956555365E-17}	{Group1=1.5635453869666096E-16}	[Y37E3.8, Y54E10A.6, abcf-3, eef-2, egl-45, mrps-14, rpb-4, rpb-7, rpl-10, rpl-11.1, rpl-11.2, rpl-12, rpl-16, rpl-17, rpl-22, rpl-23, rpl-3, rpl-31, rpl-34, rpl-38, rpl-4, rpl-7, rps-11, rps-19, rps-21, rps-23, tars-1, ubl-1]	[C03H5.5, C11D2.7, C16C10.2, C17G10.1, C24D10.6, C25H3.4, C32E8.5, C35D6.4, C37C3.2, C39B5.6, C48B6.2, C50F4.12, E01A2.2, E04D5.1, F10E7.5, F10E9.4, F11A3.2, F32A7.4, F35D11.5, F38C2.7, F46B6.6, F53F4.11, F57B9.3, H05C05.1, K07A12.4, K10C3.5, K11D2.5, K12H4.2, M28.5, R02F2.9, R74.6, R74.7, T04H1.2, T07A9.14, T14B4.2, T23B5.4, T23F2.2, T26G10.3, W01D2.1, W03F8.3, Y105E8A.20, Y116A8C.19, Y116A8C.20…	TRUE
GO:0006518	GO_BiologicalProcess-GOA_17.11.2016_10h53	peptide metabolic process	[4, 5]	[Group1]	29	7.17822	5.21182e-17	2.60591e-16	{Group1=5.211817956555365E-17}	{Group1=1.5635453869666096E-16}	[Y37E3.8, Y54E10A.6, abcf-3, dnpp-1, eef-2, egl-45, mrps-14, rpb-4, rpb-7, rpl-10, rpl-11.1, rpl-11.2, rpl-12, rpl-16, rpl-17, rpl-22, rpl-23, rpl-3, rpl-31, rpl-34, rpl-38, rpl-4, rpl-7, rps-11, rps-19, rps-21, rps-23, tars-1, ubl-1]	[AC3.5, C02D5.4, C02G6.1, C02G6.2, C03H5.5, C06A6.4, C10C5.3, C10C5.4, C10C5.5, C11D2.7, C16C10.2, C17G10.1, C24D10.6, C25H3.4, C28F5.4, C32E8.5, C34B2.10, C35D6.4, C37C3.2, C39B5.6, C42C1.11, C44B7.7, C44E12.1, C48B6.2, C50F4.12, C53D5.5, E01A2.1, E01A2.2, E04D5.1, F10E7.5, F10E9.4, F11A3.2, F22F7.7, F32A7.4, F35D11.5, F38C2.7, F44E7.4, F46B6.6, F49B2.6, F53F4.11, F57B9.3, H05C05.1, H14N18.4, K0…	FALSE
GO:0022618	GO_BiologicalProcess-GOA_17.11.2016_10h53	ribonucleoprotein complex assembly	[4, 5, 6]	[Group2]	10	8.13008	6.18587e-07	2.47435e-06	{Group2=6.082399074244968E-7}	{Group2=1.2164798148489936E-6}	[egl-45, pptr-2, rpb-4, rpl-10, rpl-11.1, rpl-11.2, rpl-12, rpl-3, rpl-38, rps-19]	[B0495.8, C11D2.7, C25H3.4, C33G3.6, C43E11.9, C50D2.8, C50F2.3, C50F4.12, D1007.4, E02H1.2, F08B4.7, F10B5.2, F10E7.5, F10E9.5, F19F10.9, F25B4.5, F32B6.3, F32D8.4, F40F8.11, F44G4.1, F46B6.4, F53B7.3, F55F8.3, F57B10.8, H05C05.1, K10C3.5, K11D2.5, K12H4.3, M03F8.3, M04F3.2, T11G6.8, W07E6.2, Y119D3B.12, Y39G10AR.8, Y47D3A.21, Y48A5A.1, Y54E10A.10, Y54G2A.75, ZC434.4, ZK470.1, alg-1, alg-2, atx-…	TRUE
GO:0042255	GO_BiologicalProcess-GOA_17.11.2016_10h53	ribosome assembly	[5, 6, 7]	[Group2]	6	13.6364	6.14311e-06	1.84293e-05	{Group2=6.082399074244968E-7}	{Group2=1.2164798148489936E-6}	[rpl-10, rpl-11.1, rpl-11.2, rpl-12, rpl-3, rps-19]	[C43E11.9, C50F4.12, E02H1.2, F10E7.5, F44G4.1, F46B6.4, F55F8.3, F57B10.8, K10C3.5, K11D2.5, K12H4.3, M04F3.2, W07E6.2, Y54E10A.10, ZC434.4, ZK470.1, eif-6, lpd-6, mrpl-11, mrpl-20, mrps-11, mrps-7, rpl-10, rpl-11.1, rpl-11.2, rpl-12, rpl-24.1, rpl-24.2, rpl-25.1, rpl-25.2, rpl-3, rpl-5, rpl-6, rps-0, rps-10, rps-14, rps-15, rps-17, rps-19, rps-27, rps-28, rps-5, sbds-1, tag-151]	FALSE
GO:0042273	GO_BiologicalProcess-GOA_17.11.2016_10h53	ribosomal large subunit biogenesis	[4, 5]	[Group2]	6	11.3208	1.85032e-05	3.70063e-05	{Group2=6.082399074244968E-7}	{Group2=1.2164798148489936E-6}	[rpl-10, rpl-11.1, rpl-11.2, rpl-12, rpl-3, rpl-7]	[C05D2.10, C16A3.4, C16A3.6, C18A3.3, C43E11.9, F10E7.5, F44G4.1, F53E10.6, F53F4.11, H06I04.3, K12H4.3, M04F3.2, M28.5, T06E6.1, W07E6.2, W09C5.1, Y111B2A.12, Y48A6B.3, Y48A6C.4, Y48B6A.1, Y54E10A.10, Y6B3B.9, ZK265.6, ZK546.14, eif-6, lpd-6, lpd-7, mrpl-1, mrpl-11, mrpl-20, nol-1, nol-9, pro-2, pro-3, rpl-10, rpl-11.1, rpl-11.2, rpl-12, rpl-14, rpl-24.1, rpl-24.2, rpl-25.1, rpl-25.2, rpl-26, rp…	FALSE

## Sheet: Tab_8
Genes that go up with minocycline
symbol
aak-2
acaa-2
acdh-10
acdh-12
acer-1
acly-2
aco-1
aco-2
acs-2
acs-4
act-5
adr-1
aipr-1
akt-1
aldo-1
alg-2
algn-11
alx-1
amph-1
aos-1
argk-1
arx-2
asns-2
atg-18
atg-7
B0001.4
B0035.3
B0205.6
B0285.4
bcas-2
bcat-1
bckd-1A
bckd-1a
ben-1
C01F1.3
C05D11.1
C23G10.7
C29F7.3
C33F10.14
C35A5.8
C37C3.2
C39D10.8
C47B2.2
C55A6.4
C56G2.7
cah-4
cand-1
cap-1
cap-2
car-1
cas-1
cct-4
cct-7
cct-8
cdc-48.1
cdc-48.3
cee-1
cgh-1
chc-1
cif-1
clpp-1
copa-1
copb-2
cpf-2
cpi-2
cpl-1
cpn-4
cpt-1
crn-2
ctf-4
cyn-11
cyn-3
cyn-7
cysl-1
D2005.1
D2013.6
deps-1
dhs-11
dhs-22
dim-1
dnc-2
dnj-23
dohh-1
dpf-4
dtmk-1
dyci-1
E01A2.1
ech-4
eef-1B.2
eef-1G
eft-3
eif-3.B
eif-6
elb-1
elc-1
emb-8
erfa-3
erm-1
exos-2
exos-7
F01G4.4
F08C6.2
F09E5.3
F10A3.17
F10G8.9
F20G2.2
F21D5.1
F21D5.6
F32D1.5
F37C4.5
F38E9.5
F40F4.7
F42C5.9
F42H10.3
F44E2.6
F44E2.6
F44E5.4
F45F2.9
F46H5.3
F52B5.2
F52H3.5
F53F4.14
F54C8.7
F54C8.7
F55A11.6
F56F11.4
F59B1.8
fah-1
fars-1
fcp-1
fem-2
fib-1
fkb-6
fum-1
gars-1
gcs-1
gfat-1
gfm-1
glb-1
gln-3
glrx-10
glrx-5
gpd-1
gpd-2
gpd-3
gpd-4
gpdh-2
gpx-1
gpx-2
gsp-1
gsp-2
gspd-1
gss-1
gst-36
gst-5
gst-7
gsy-1
gta-1
H28O16.1
hcf-1
hip-1
his-1
his-40
hoe-1
hrp-1
hrpk-1
hsp-1
hsp-60
icl-1
idh-1
idh-2
idha-1
idhb-1
ife-1
ife-4
ife-5
ifet-1
iff-1
iff-2
ima-3
imb-3
inf-1
irs-1
K02D7.1
K07C5.4
K08D12.3
kup-1
lap-2
let-70
let-92
lin-40
lnp-1
lrs-1
M04F3.4
M106.3
M28.5
map-1
maph-1.1
mcm-7
mdh-2
mec-12
mec-7
mek-2
mel-47
mlp-1
moma-1
mthf-1
ncbp-1
ndx-9
nmy-1
nmy-2
nol-5
npp-18
npp-20
nrs-1
ntl-3
nxt-1
oatr-1
ola-1
pab-1
par-5
pars-1
pas-3
pas-5
pbs-3
pbs-5
pbs-6
pbs-7
pch-2
pcn-1
pcyt-1
pdha-1
pdi-2
pfd-5
pfkb-1.1
pfkb-1.2
pges-2
pmk-1
pnk-1
pno-1
ppw-2
prdx-2
prdx-6
pyc-1
R02D3.1
R07H5.8
R119.3
rab-1
ran-3
rep-1
ret-1
rho-1
rme-1
rop-1
rpia-1
rpl-20
rpl-24.1
rpn-1
rpn-10
rpn-11
rpn-3
rps-1
rps-12
rps-16
rps-17
rps-18
rps-20
rps-5
rps-6
rpt-1
rpt-2
rpt-3
rpt-4
rpt-6
ruvb-1
sams-1
sams-3
sams-4
sdha-1
sgt-1
skr-1
skr-3
skr-4
snfc-5
snr-5
sodh-1
suca-1
swsn-1
swsn-6
T04A11.2
T05H10.6
T21F4.1
T22D1.3
T22D1.3
T22F3.3
T23G11.7
tba-1
tba-2
tba-4
tba-7
tba-8
tbb-4
tnt-2
tpp-2
ttx-7
uaf-1
uba-1
uba-2
ubc-18
ubc-20
ubh-1
ubh-2
ubh-3
ucr-2.3
ufd-3
umps-1
unc-15
unc-44
unc-54
unc-60
unc-87
upb-1
upp-1
usp-5
vgln-1
vit-6
W02A11.1
W10C8.5
wars-1
wdfy-2
wdr-4
xpo-2
Y17G7B.3
Y39G8B.1
Y43F8B.2
Y44E3A.6
Y45G5AL.1
Y47G6A.18
Y47G6A.21
Y48C3A.18
Y48G10A.1
Y48G9A.9
Y53C12B.1
Y53G8AR.9
Y55F3AM.13
Y57G11C.3
Y66D12A.9
Y71G12B.10
Y71H2AM.11
Y71H2AM.6
yars-1
ykt-6
ZC434.8
ZK1073.1
ZK1098.11
ZK180.4
ZK669.2
ZK669.3
zyx-1

## Sheet: Tab_9
Genes that go up and down with minocycline
symbol
acdh-1
acdh-3
C36A4.4
cpn-3
daf-21
drs-1
dut-1
F44E7.4
gdh-1
hda-1
hel-1
hgo-1
kat-1
mcm-2
mcm-4
mel-32
pam-1
ppm-1
prdx-3
tbb-1
tbb-2
unc-59
vit-2
Y37E3.11
Y47G6A.22
Y48G8AL.5

[truncated: 2 more sheets: Tab_10, Tab_11]
