# Supplementary material for: Translation attenuation by minocycline enhances longevity and proteostasis in old post-stress-responsive organisms
Source: eLife. 2018 Nov 27;7:e40314. doi: 10.7554/eLife.40314 (PMC6257811; doi:10.7554/eLife.40314)
Supplement: Figure 3—source data 2. [file elife-40314-fig3-data2.xlsx]

## Sheet: Table of Contents
Figure 3—source data 2
Table of Contents
Tab 1	L4-->D1 data
Tab 2	D5-->D6 data
Tab 3	D5-->D8 data
Tab 4	Raw data
All data represented as 14N/(14N+15N) values
Filtering process for the graphs in figure 3
1. Outlayers as defined by being above the 99th percentile or below the 1st percentile were removed from the dataset
2. Proteins were ranked according to their average expression value in the water-treated samples.
3. The inhibitory effect of minocycline was correlated to the rank in protein expression of the Figure 3—figure supplement 1E

## Sheet: Tab_1
No	prot	mino_D1_T1	mino_D1_T2	Mino Average	water_D1_T1	water_D1_T2	Water Average	M1/W1	M2/W2	Intra Run Ratio Average
1	DCXR_CAEEL		0.162013	0.162013		0.0615457	0.0615457		2.63241	2.63241
2	SPT5H_CAEEL		0.443394	0.443394		0.107503	0.107503		4.12448	4.12448
3	VDAC_CAEEL		0.807629	0.807629		0.199073	0.199073		4.05694	4.05694
4	MURC_ECOBW		0.0880099	0.0880099		0.219346	0.219346		0.401238	0.401238
5	RCC1_CAEEL		0.223734	0.223734		0.272748	0.272748		0.820297	0.820297
6	H11_CAEEL	0.314287	0.311155	0.312721	0.505172	0.110973	0.308073	0.622138	2.80387	1.71301
7	ADH2_CAEEL	0.239609			0.326494		0.326494	0.733886		0.733886
8	PLBL2_CAEEL	0.226677			0.334997		0.334997	0.676654		0.676654
9	EGL4_CAEEL		0.352451	0.352451		0.344408	0.344408		1.02335	1.02335
10	PRS6B_CAEEL		0.0759595	0.0759595		0.356729	0.356729		0.212933	0.212933
11	MES6_CAEEL	0.300407	0.332389	0.316398	0.128583	0.621332	0.374958	2.33629	0.534962	1.43563
12	ADH1_CAEEL	0.29952	0.262234	0.280877	0.368754	0.437676	0.403215	0.812247	0.599153	0.7057
13	C19L1_CAEEL		0.464136	0.464136		0.416443	0.416443		1.11452	1.11452
14	SYH_CAEEL	0.520591	0.592892	0.556741	0.31955	0.517517	0.418534	1.62914	1.14565	1.38739
15	ADF2_CAEEL		0.469493	0.469493		0.468477	0.468477		1.00217	1.00217
16	GLBH_CAEEL	0.387576	0.663437	0.525507	0.673789	0.267555	0.470672	0.575219	2.47963	1.52742
17	TRPA1_CAEEL		0.695333	0.695333		0.474417	0.474417		1.46566	1.46566
18	PSIA1_ECOLI		10.1141	10.1141		0.478241	0.478241		21.1486	21.1486
19	CATA2_CAEEL	0.376874	0.404282	0.390578	0.427565	0.545985	0.486775	0.881443	0.740465	0.810954
20	CYP6_CAEEL		0.388097	0.388097		0.491015	0.491015		0.790397	0.790397
21	TPM3_CAEEL	0.543732	0.540234	0.541983	0.3695	0.612953	0.491226	1.47153	0.881364	1.17645
22	CYP2_CAEEL	0.158379			0.497297		0.497297	0.318479		0.318479
23	ENDPH_ECOL6	0.592092			0.497692		0.497692	1.18968		1.18968
24	DKGA_ECOLI		0.371601	0.371601		0.497817	0.497817		0.746461	0.746461
25	ALF1_CAEEL	0.376387	0.385583	0.380985	0.453186	0.547591	0.500389	0.830535	0.704143	0.767339
26	GYS_CAEEL		0.608402	0.608402		0.50605	0.50605		1.20226	1.20226
27	IDH3B_CAEEL	0.386749	0.372675	0.379712	0.363312	0.668311	0.515812	1.06451	0.557637	0.811073
28	GPX2_CAEEL		0.364446	0.364446		0.521575	0.521575		0.698741	0.698741
29	DNPEP_CAEEL	0.490034			0.522906		0.522906	0.937136		0.937136
30	14332_CAEEL	0.478882	0.423513	0.451198	0.515051	0.53786	0.526455	0.929777	0.787404	0.85859
31	SUR5_CAEEL		0.165866	0.165866		0.528039	0.528039		0.314116	0.314116
32	SMD3_CAEEL	0.428146	0.440442	0.434294	0.246793	0.813603	0.530198	1.73484	0.541347	1.13809
33	RL31_CAEEL		3.05408	3.05408		0.536652	0.536652		5.69099	5.69099
34	SUCA_CAEEL	0.56559	0.273887	0.419739	0.49001	0.596925	0.543467	1.15424	0.45883	0.806537
35	CATA1_CAEEL		0.347276	0.347276		0.543753	0.543753		0.638665	0.638665
36	ERF1_CAEEL		0.800688	0.800688		0.544828	0.544828		1.46962	1.46962
37	ANC1_CAEEL	0.484836	0.595596	0.540216	0.454223	0.635579	0.544901	1.06739	0.937092	1.00224
38	PEBPH_CAEEL	0.769274	0.453179	0.611227	0.36696	0.73899	0.552975	2.09634	0.613241	1.35479
39	SSP9_CAEEL	1.63168			0.55826		0.55826	2.9228		2.9228
40	CSK2A_CAEEL		0.680939	0.680939		0.559556	0.559556		1.21693	1.21693
41	ENDOR_ECOLX	0.743708			0.559714		0.559714	1.32873		1.32873
42	DHX15_CAEEL		0.628729	0.628729		0.561862	0.561862		1.11901	1.11901
43	RO60_CAEEL		0.317627	0.317627		0.564029	0.564029		0.56314	0.56314
44	SCOT_CAEEL		0.578265	0.578265		0.567253	0.567253		1.01941	1.01941
45	SYK_CAEEL	0.381741	0.863986	0.622863	0.574728	0.560197	0.567463	0.664211	1.54229	1.10325
46	SUCB1_CAEEL	0.518634	0.492269	0.505452	0.536645	0.604975	0.57081	0.966438	0.813703	0.89007
47	SYGB_ECO8A	0.391684			0.571144		0.571144	0.685789		0.685789
48	TG278_CAEEL	0.331252	0.524375	0.427813	0.47039	0.684605	0.577498	0.704207	0.765952	0.735079
49	UNC87_CAEEL	0.477644	0.505069	0.491357	0.835342	0.325505	0.580424	0.571794	1.55165	1.06172
50	INA1_CAEEL		0.539589	0.539589		0.58065	0.58065		0.929283	0.929283
51	YNCD_ECOLI		0.407316	0.407316		0.580949	0.580949		0.701122	0.701122
52	PSMD3_CAEEL	0.911433	0.782761	0.847097	0.337422	0.826812	0.582117	2.70117	0.946722	1.82395
53	DIM1_CAEEL	0.497252	0.538012	0.517632	0.628647	0.541322	0.584984	0.790988	0.993884	0.892436
54	ATIF2_CAEEL	0.812242	0.437838	0.62504	0.570757	0.603662	0.58721	1.42309	0.725302	1.0742
55	MYO1_CAEEL	0.636661	0.645473	0.641067	0.614336	0.579288	0.596812	1.03634	1.11425	1.0753
56	GSTO2_CAEEL		0.490119	0.490119		0.600806	0.600806		0.815769	0.815769
57	GPDH2_CAEEL		0.114398	0.114398		0.601151	0.601151		0.190299	0.190299
58	PSA2_CAEEL	2.13088			0.603165		0.603165	3.53282		3.53282
59	SODC_CAEEL	0.370515	0.387097	0.378806	0.519777	0.705023	0.6124	0.712835	0.549056	0.630946
60	DPYD_CAEEL		0.490373	0.490373		0.621545	0.621545		0.788958	0.788958
61	YAJQ_ECOBW	0.675735			0.628307		0.628307	1.07549		1.07549
62	MYO3_CAEEL	0.385712	0.467111	0.426412	0.524325	0.74738	0.635853	0.735636	0.624998	0.680317
63	2AAA_CAEEL		0.700069	0.700069		0.643057	0.643057		1.08866	1.08866
64	H2B1_CAEEL		0.75331	0.75331		0.647475	0.647475		1.16346	1.16346
65	H2B2_CAEEL		0.795437	0.795437		0.647475	0.647475		1.22852	1.22852
66	AMPL_CAEEL		0.604573	0.604573		0.653067	0.653067		0.925744	0.925744
67	YP93_CAEEL		0.446375	0.446375		0.653892	0.653892		0.682642	0.682642
68	RL22_CAEEL	0.718543	0.717447	0.717995	0.693353	0.61503	0.654192	1.03633	1.16652	1.10143
69	VATB_CAEEL	0.521112	0.495411	0.508261	0.588927	0.737069	0.662998	0.884851	0.672136	0.778494
70	SYV_CAEEL	0.588417	0.681481	0.634949	0.581276	0.746314	0.663795	1.01228	0.913129	0.962707
71	PFD6_CAEEL	0.320303			0.667429		0.667429	0.479906		0.479906
72	CALM_CAEEL	0.566442			0.668316		0.668316	0.847567		0.847567
73	TPM1_CAEEL	0.635423	0.593423	0.614423	0.534817	0.807454	0.671135	1.18811	0.734931	0.961523
74	ARF12_CAEEL	0.536014	0.30121	0.418612	0.585125	0.759417	0.672271	0.916067	0.396633	0.65635
75	VATA_CAEEL	0.520411	0.486051	0.503231	0.588177	0.760592	0.674384	0.884787	0.639043	0.761915
76	ACT1_CAEEL	0.64991	0.580997	0.615454	0.507042	0.84704	0.677041	1.28177	0.685914	0.983842
77	MLR1_CAEEL	0.711223	0.619548	0.665385	0.503855	0.850311	0.677083	1.41156	0.728613	1.07009
78	GCP_CAEEL	0.613003	0.559876	0.58644	0.611352	0.749694	0.680523	1.0027	0.746806	0.874753
79	UCR1_CAEEL	0.559091	0.288706	0.423898	0.453068	0.912599	0.682834	1.23401	0.316355	0.775183
80	ENTF_ECOLI		0.196784	0.196784		0.683778	0.683778		0.287789	0.287789
81	SYMC_CAEEL		0.57788	0.57788		0.689892	0.689892		0.837639	0.837639
82	NSF_CAEEL		0.467976	0.467976		0.690213	0.690213		0.678018	0.678018
83	TFS2_CAEEL		0.564667	0.564667		0.691886	0.691886		0.816127	0.816127
84	MLE_CAEEL	0.729468	0.594998	0.662233	0.506418	0.877453	0.691936	1.44045	0.678097	1.05927
85	VATH2_CAEEL	0.527092	0.446353	0.486723	0.768893	0.624801	0.696847	0.685522	0.714392	0.699957
86	KAD1_CAEEL	0.595735	0.593784	0.594759	0.906649	0.491297	0.698973	0.657074	1.2086	0.932838
87	RL3_CAEEL	0.565516	0.707292	0.636404	0.632028	0.766589	0.699309	0.894764	0.922648	0.908706
88	AATC_CAEEL	0.495763	0.49311	0.494437	0.61663	0.808928	0.712779	0.803987	0.609585	0.706786
89	YUBO_CAEEL	1.13671			0.715775		0.715775	1.58809		1.58809
90	PRS10_CAEEL	0.353024	0.159813	0.256418	0.745261	0.690792	0.718027	0.473691	0.231348	0.352519
91	PROF3_CAEEL	0.588214	0.552742	0.570478	0.7426	0.696673	0.719637	0.792101	0.793402	0.792752
92	HCDH2_CAEEL	0.574403	0.617201	0.595802	0.71083	0.729216	0.720023	0.808073	0.84639	0.827232
93	CPNA2_CAEEL	0.54124	0.505338	0.523289	0.849874	0.593153	0.721513	0.636847	0.851953	0.7444
94	RL13A_CAEEL	0.484836	0.621823	0.55333	0.759643	0.684552	0.722098	0.638241	0.908365	0.773303
95	R23A1_CAEEL	0.643912	0.707706	0.675809	0.704343	0.740634	0.722489	0.914202	0.955541	0.934871
96	GSTP1_CAEEL	0.718871	0.726861	0.722866	0.770175	0.676738	0.723456	0.933387	1.07407	1.00373
97	TNNI2_CAEEL	0.747622	0.67269	0.710156	0.552267	0.899544	0.725906	1.35373	0.747812	1.05077
98	ACADM_CAEEL	0.583916	0.533692	0.558804	0.61113	0.847583	0.729357	0.955469	0.629663	0.792566
99	VATF_CAEEL		0.54882	0.54882		0.729394	0.729394		0.752433	0.752433
100	ODP2_CAEEL	0.597513	0.722434	0.659974	0.729288	0.729792	0.72954	0.819311	0.989918	0.904614
101	YBYK_CAEEL	0.872455	0.87613	0.874293	0.870534	0.595646	0.73309	1.00221	1.47089	1.23655
102	VATC_CAEEL	0.424767	0.709228	0.566998	0.780755	0.687942	0.734349	0.544047	1.03094	0.787494
103	ACT2_CAEEL	0.661524	0.614955	0.638239	0.538651	0.938413	0.738532	1.22811	0.655314	0.941714
104	SYG_CAEEL		0.67237	0.67237		0.739959	0.739959		0.908658	0.908658
105	IDH3A_CAEEL	0.823848	0.642331	0.73309	0.737788	0.746329	0.742059	1.11665	0.860654	0.98865
106	FABP5_CAEEL	0.43061	0.423346	0.426978	0.565394	0.918964	0.742179	0.76161	0.460677	0.611144
107	GST36_CAEEL	0.77527	0.601562	0.688416	0.800212	0.684526	0.742369	0.96883	0.878801	0.923816
108	CEAD_ECOLX		0.61746	0.61746		0.747426	0.747426		0.826115	0.826115
109	CDC37_CAEEL		0.782394	0.782394		0.751792	0.751792		1.04071	1.04071
110	LDH_CAEEL	0.526032	0.472217	0.499124	0.803239	0.700594	0.751917	0.654888	0.674023	0.664456
111	YUW5_CAEEL	0.836035	0.781021	0.808528	0.652624	0.857107	0.754865	1.28104	0.911229	1.09613
112	NLT1_CAEEL		0.697354	0.697354		0.756744	0.756744		0.921518	0.921518
113	ACON_CAEEL	0.569579	0.527427	0.548503	0.698201	0.819381	0.758791	0.81578	0.64369	0.729735
114	IMPA1_CAEEL		1.18856	1.18856		0.760851	0.760851		1.56214	1.56214
115	CYP3_CAEEL	0.665894	0.545144	0.605519	0.774058	0.750936	0.762497	0.860264	0.725953	0.793108
116	RL15_CAEEL	1.06812	0.616505	0.842312	0.646377	0.880574	0.763475	1.65247	0.700117	1.17629
117	TBB1_CAEEL	0.770312	0.586548	0.67843	0.773063	0.761981	0.767522	0.996441	0.769767	0.883104
118	FABP6_CAEEL	0.558869	0.52989	0.544379	0.747156	0.793597	0.770376	0.747996	0.667706	0.707851
119	ODO1_CAEEL	0.692127	0.684061	0.688094	0.479353	1.06425	0.7718	1.44388	0.642765	1.04332
120	FUMH_CAEEL	0.654781	0.56706	0.610921	0.735201	0.810423	0.772812	0.890615	0.699709	0.795162
121	ACBP3_CAEEL		0.527458	0.527458		0.779994	0.779994		0.676233	0.676233
122	G3P3_CAEEL	0.560693	0.474586	0.517639	0.723497	0.841692	0.782594	0.774976	0.563847	0.669412
123	TNNT_CAEEL	0.628731	0.62949	0.629111	0.637727	0.932102	0.784915	0.985893	0.675344	0.830619
124	EFGM_CAEEL		0.779629	0.779629		0.786311	0.786311		0.991502	0.991502
125	KAPR_CAEEL		0.630672	0.630672		0.79184	0.79184		0.796464	0.796464
126	GLC7B_CAEEL		0.506003	0.506003		0.801693	0.801693		0.631168	0.631168
127	PSMD6_CAEEL		0.334216	0.334216		0.802957	0.802957		0.416231	0.416231
128	PCCA_CAEEL	0.631957	0.642109	0.637033	0.707973	0.903001	0.805487	0.892629	0.711083	0.801856
129	YZVL_CAEEL	0.901402	0.661747	0.781574	0.804158	0.807263	0.80571	1.12093	0.819742	0.970334
130	IF4A_CAEEL	0.638482	0.499251	0.568866	1.02011	0.594723	0.807418	0.625894	0.839467	0.732681
131	TPIS_CAEEL	0.668452	0.592857	0.630655	0.734738	0.886763	0.81075	0.909784	0.668563	0.789173
132	RL17_CAEEL	0.762116	0.752971	0.757544	0.650356	0.977307	0.813832	1.17184	0.770455	0.97115
133	TCPD_CAEEL	0.123787	0.550894	0.33734	0.438482	1.19262	0.81555	0.282307	0.46192	0.372114
134	ACLY_CAEEL	1.86885	0.909774	1.38931	1.02736	0.604836	0.8161	1.81907	1.50417	1.66162
135	ADHX_CAEEL		0.402486	0.402486		0.817976	0.817976		0.492052	0.492052
136	PGK_CAEEL	0.556047	0.540908	0.548478	0.785626	0.850729	0.818178	0.707775	0.635818	0.671797
137	IF5A2_CAEEL	0.898566	0.612062	0.755314	0.954278	0.684612	0.819445	0.941618	0.894028	0.917823
138	RSMB_CAEEL	0.767505	0.749637	0.758571	0.550812	1.08967	0.820239	1.39341	0.687951	1.04068
139	GSTPA_CAEEL		0.807941	0.807941		0.820942	0.820942		0.984163	0.984163
140	YSD2_CAEEL	0.522414	0.770761	0.646587	0.795516	0.846688	0.821102	0.656698	0.910325	0.783511
141	ASP6_CAEEL	0.631286	0.970552	0.800919	0.628749	1.01755	0.823149	1.00403	0.953814	0.978924
142	14331_CAEEL	0.606977	0.572715	0.589846	0.804633	0.848771	0.826702	0.754352	0.674758	0.714555
143	PURA_CAEEL	0.729022	0.56367	0.646346	0.823365	0.837147	0.830256	0.885417	0.673323	0.77937
144	CLH_CAEEL	0.597462	0.68802	0.642741	0.842172	0.824412	0.833292	0.70943	0.834558	0.771994
145	RS15_CAEEL	1.97964	0.893326	1.43648	0.501518	1.16615	0.833837	3.94729	0.766044	2.35667
146	FEAB_ECOLI	0.586843	0.552711	0.569777	0.751401	0.91701	0.834206	0.780998	0.602732	0.691865
147	KARG1_CAEEL	0.590892	0.514565	0.552728	0.764216	0.904665	0.83444	0.773201	0.568791	0.670996
148	MIF2_CAEEL	0.56307	0.456777	0.509923	1.00134	0.669405	0.835375	0.562314	0.682362	0.622338
149	T257_ECOLX		0.596173	0.596173		0.836866	0.836866		0.712388	0.712388
150	RL12_CAEEL	0.773144	0.743195	0.75817	0.641364	1.03247	0.836914	1.20547	0.719826	0.962647
151	R23A2_CAEEL	0.891924	0.707706	0.799815	0.957552	0.720056	0.838804	0.931462	0.982849	0.957156
152	CYC_CAEEL	0.616337	0.542493	0.579415	0.700679	0.984344	0.842512	0.879628	0.551121	0.715374
153	PYC1_CAEEL	0.577943	0.485988	0.531966	0.89093	0.796685	0.843807	0.648697	0.610012	0.629355
154	TG210_CAEEL	0.927817	0.765967	0.846892	0.976994	0.712479	0.844736	0.949665	1.07507	1.01237
155	LIN53_CAEEL	1.22489	0.805053	1.01497	0.73671	0.95304	0.844875	1.66265	0.844721	1.25369
156	MLR2_CAEEL		0.613105	0.613105		0.845486	0.845486		0.725151	0.725151
157	CYP5_CAEEL	0.774765	0.49533	0.635048	0.872459	0.821752	0.847105	0.888025	0.602773	0.745399
158	GMPR_CAEEL		0.686477	0.686477		0.848421	0.848421		0.809123	0.809123
159	PSA6_CAEEL		0.974522	0.974522		0.849258	0.849258		1.1475	1.1475
160	ACBP1_CAEEL	0.632237	0.548197	0.590217	0.778716	0.923198	0.850957	0.811897	0.593803	0.70285
161	RL7A_CAEEL	0.592123	0.65018	0.621151	0.773031	0.939131	0.856081	0.765976	0.692321	0.729148
162	SYSC_CAEEL	0.159281	0.742474	0.450878	0.451343	1.26275	0.857046	0.352905	0.587983	0.470444
163	SYFB_CAEEL	0.740469	0.716777	0.728623	0.749539	0.96717	0.858354	0.987899	0.741107	0.864503
164	DEOC_CAEEL		0.57482	0.57482		0.858712	0.858712		0.669398	0.669398
165	RL11_CAEEL		0.748083	0.748083		0.858881	0.858881		0.870997	0.870997
166	TBA2_CAEEL	0.602532	0.570493	0.586513	0.761678	0.961206	0.861442	0.791059	0.593517	0.692288
167	UBIQ_CAEEL	0.688829	0.584078	0.636454	0.881196	0.842085	0.861641	0.781698	0.693609	0.737654
168	RL24_CAEEL	0.639125	0.780811	0.709968	0.693552	1.02995	0.861749	0.921524	0.758109	0.839816
169	MYO4_CAEEL	0.846172	0.743459	0.794816	0.657938	1.06736	0.862648	1.2861	0.696541	0.991319
170	G3P1_ECO57	0.367372			0.863395		0.863395	0.425497		0.425497
171	ODPB_CAEEL	0.702375	0.734007	0.718191	0.916417	0.813117	0.864767	0.766436	0.902709	0.834572
172	PSDE_CAEEL	1.27226	0.60079	0.936526	0.859383	0.87208	0.865731	1.48044	0.688916	1.08468
173	TDX1_CAEEL	0.72486	0.727571	0.726215	0.769303	0.976844	0.873073	0.94223	0.744818	0.843524
174	YLA4_CAEEL	0.79889	0.556751	0.677821	0.764469	0.988717	0.876593	1.04503	0.563105	0.804065
175	ETFA_CAEEL	0.663511	0.714847	0.689179	0.856557	0.901095	0.878826	0.774626	0.793309	0.783967
176	RL8_CAEEL	0.670219	0.687641	0.67893	0.78581	0.975614	0.880712	0.852902	0.704829	0.778866
177	RL21_CAEEL	0.847986	0.700334	0.77416	0.774318	0.987525	0.880922	1.09514	0.709181	0.90216
178	TCPA_CAEEL	0.406205	0.953599	0.679902	0.836278	0.926059	0.881169	0.485729	1.02974	0.757734
179	RS9_CAEEL	0.726651	0.73321	0.72993	0.825401	0.942382	0.883892	0.88036	0.778039	0.8292
180	VATD_CAEEL		0.766159	0.766159		0.886782	0.886782		0.863977	0.863977
181	G3P2_CAEEL		0.476934	0.476934		0.887608	0.887608		0.537325	0.537325
182	RL7_CAEEL	0.733263	0.74053	0.736896	0.789021	0.994499	0.89176	0.929332	0.744625	0.836979
183	YQS6_CAEEL		0.554164	0.554164		0.892642	0.892642		0.620813	0.620813
184	RL26_CAEEL		0.582281	0.582281		0.894648	0.894648		0.650849	0.650849
185	MDHM_CAEEL	0.692288	0.665503	0.678896	0.81518	0.980437	0.897809	0.849245	0.678783	0.764014
186	EIF3I_CAEEL		0.555829	0.555829		0.90441	0.90441		0.614577	0.614577
187	RS6_CAEEL	0.396436	0.612848	0.504642	0.645207	1.16645	0.905829	0.614431	0.525396	0.569914
188	GST7_CAEEL	0.593109	0.542485	0.567797	0.851994	0.963076	0.907535	0.696142	0.563284	0.629713
189	DYHC2_CAEEL		0.500554	0.500554		0.909282	0.909282		0.550493	0.550493
190	HPPD_CAEEL	0.567557	0.563954	0.565755	0.825884	0.995273	0.910578	0.687212	0.566633	0.626922
191	SYQ_CAEEL	1.2578	0.74316	1.00048	0.862939	0.967031	0.914985	1.45758	0.768496	1.11304
192	TBA8_CAEEL	0.664578	0.584084	0.624331	0.842199	0.994128	0.918163	0.789099	0.587534	0.688317
193	F37C4_CAEEL	0.748897	0.728018	0.738458	0.823876	1.01277	0.918324	0.908993	0.718837	0.813915
194	IPYR_CAEEL	0.753316	0.708454	0.730885	0.83256	1.00915	0.920855	0.904819	0.702031	0.803425
195	ACOC_CAEEL	0.711181	0.619775	0.665478	0.884658	0.957192	0.920925	0.803905	0.647493	0.725699
196	CRI3_CAEEL	0.804844	0.78537	0.795107	0.790839	1.06527	0.928052	1.01771	0.737253	0.877481
197	6PGD_CAEEL		0.658604	0.658604		0.928169	0.928169		0.709573	0.709573
198	CISY_CAEEL	0.595055	0.603616	0.599336	0.81568	1.04194	0.928811	0.729521	0.579319	0.65442
199	RL6_CAEEL	0.773876	0.749018	0.761447	0.890885	0.968731	0.929808	0.868659	0.773196	0.820927
200	SYDC_CAEEL	0.68456	0.852069	0.768315	0.698931	1.16074	0.929834	0.979439	0.734075	0.856757
201	TBB2_CAEEL	0.703097	0.658479	0.680788	0.85501	1.00651	0.930761	0.822326	0.654219	0.738272
202	RL18_CAEEL	0.766253	0.733592	0.749922	0.851886	1.01209	0.931991	0.899478	0.724825	0.812151
203	PSA4_CAEEL	0.645757	0.741545	0.693651	0.954675	0.92628	0.940477	0.676415	0.800563	0.738489
204	RAN_CAEEL	0.819335	0.78576	0.802548	0.772318	1.11396	0.943137	1.06088	0.705378	0.883128
205	ACP1_CAEEL	0.310302			0.943156		0.943156	0.329004		0.329004
206	EIF3E_CAEEL		0.714815	0.714815		0.944832	0.944832		0.756553	0.756553
207	RL23_CAEEL	0.647773	0.701293	0.674533	0.774855	1.11651	0.945682	0.835994	0.628112	0.732053
208	EIF3G_CAEEL		1.34924	1.34924		0.945745	0.945745		1.42664	1.42664
209	RL35A_CAEEL	0.559376	0.639064	0.59922	0.842466	1.04962	0.946044	0.663975	0.608852	0.636413
210	G3P1_CAEEL	0.585735	0.547598	0.566666	0.807895	1.088	0.947948	0.725014	0.503306	0.61416
211	SODM1_CAEEL	0.740228	0.614013	0.677121	0.895992	1.00274	0.949364	0.826154	0.612338	0.719246
212	RL9_CAEEL	0.819513	0.741132	0.780322	0.876822	1.02501	0.950915	0.93464	0.723049	0.828845
213	RL4_CAEEL	0.797612	0.746307	0.77196	0.854087	1.04776	0.950922	0.933877	0.712291	0.823084
214	PSA5_CAEEL	0.738311	0.689945	0.714128	0.917593	0.984572	0.951083	0.804617	0.700757	0.752687
215	ENO_CAEEL	0.619341	0.629163	0.624252	0.873884	1.03544	0.954661	0.708723	0.60763	0.658177
216	RS13_CAEEL	0.748676	0.732562	0.740619	0.888436	1.03402	0.961228	0.84269	0.708461	0.775575
217	RL13_CAEEL	0.773798	0.75217	0.762984	0.836191	1.08665	0.961423	0.925384	0.692189	0.808787
218	YKA3_CAEEL		0.503638	0.503638		0.962061	0.962061		0.523499	0.523499
219	FABP1_CAEEL	0.811325	0.866246	0.838786	0.890983	1.03771	0.964345	0.910596	0.83477	0.872683
220	RL19_CAEEL	1.17214	0.918554	1.04535	0.87275	1.05762	0.965184	1.34304	0.868511	1.10578
221	MSH5_CAEEL		0.552439	0.552439		0.966349	0.966349		0.571676	0.571676
222	PSA7_CAEEL		0.665298	0.665298		0.967144	0.967144		0.687899	0.687899
223	RL36_CAEEL	0.721367	0.762383	0.741875	0.807134	1.13233	0.96973	0.893739	0.67329	0.783514
224	RL10_CAEEL	0.773971	0.777899	0.775935	0.844729	1.09519	0.96996	0.916236	0.710285	0.813261
225	MYO2_CAEEL	0.616897	0.762907	0.689902	1.17884	0.76172	0.970281	0.523308	1.00156	0.762433
226	RS26_CAEEL		0.756131	0.756131		0.974313	0.974313		0.776066	0.776066
227	RS4_CAEEL	0.713172	0.778944	0.746058	0.873261	1.07627	0.974764	0.816677	0.723746	0.770212
228	RS2_CAEEL	0.692429	0.722188	0.707309	0.876047	1.08235	0.9792	0.790401	0.667239	0.72882
229	3HIDH_CAEEL	0.812071	0.887937	0.850004	1.05888	0.908115	0.983497	0.766917	0.977781	0.872349
230	ODPA_CAEEL	0.783375	0.749391	0.766383	0.839396	1.1305	0.98495	0.93326	0.662882	0.798071
231	RS5_CAEEL	0.739833	0.795618	0.767725	0.880676	1.09283	0.986755	0.840074	0.728032	0.784053
232	RLA1_CAEEL	0.784573	0.773721	0.779147	0.873057	1.10238	0.987719	0.89865	0.701863	0.800257
233	RL5_CAEEL	0.77567	0.758613	0.767142	0.834931	1.14862	0.991777	0.929023	0.660455	0.794739
234	RS19_CAEEL	0.714104	0.661972	0.688038	0.852139	1.13473	0.993433	0.838014	0.583376	0.710695
235	UGDH_CAEEL	0.850628	0.456507	0.653568	1.3416	0.647117	0.994357	0.634041	0.705449	0.669745
236	RS12_CAEEL	0.798066	0.764317	0.781191	0.883805	1.10817	0.995988	0.902989	0.689711	0.79635
237	RL37A_CAEEL		1.29819	1.29819		0.997946	0.997946		1.30086	1.30086
238	PDIA6_CAEEL		0.893581	0.893581		0.998881	0.998881		0.894582	0.894582
239	SYIC_CAEEL		0.596229	0.596229		1.00003	1.00003		0.596211	0.596211
240	RL10A_CAEEL	0.792478	0.763008	0.777743	0.93754	1.0666	1.00207	0.845275	0.715364	0.780319
241	CYP1_CAEEL	0.582491	0.749908	0.666199	1.00931	0.997778	1.00355	0.577116	0.751578	0.664347
242	RL28_CAEEL	0.464003	0.338029	0.401016	0.929496	1.08055	1.00502	0.499199	0.312832	0.406015
243	SYNC_CAEEL		0.44354	0.44354		1.01126	1.01126		0.438601	0.438601
244	UAP56_CAEEL	0.707639	0.612565	0.660102	1.23342	0.792557	1.01299	0.573719	0.772897	0.673308
245	YVRI_CAEEL		0.41937	0.41937		1.01325	1.01325		0.413888	0.413888
246	GABT_CAEEL	0.841395	0.840044	0.84072	0.889652	1.13733	1.01349	0.945758	0.738612	0.842185
247	CH60_CAEEL	0.829992	0.783092	0.806542	0.909799	1.11912	1.01446	0.912281	0.699742	0.806011
248	TERA2_CAEEL	0.641458	0.754576	0.698017	0.995178	1.03568	1.01543	0.644566	0.728583	0.686574
249	ENTF_ECO57	0.534361	0.386729	0.460545	1.4863	0.552108	1.0192	0.359525	0.700459	0.529992
250	CYP7_CAEEL	0.743557	0.696238	0.719898	0.955363	1.09134	1.02335	0.778298	0.637964	0.708131
251	TCPB_CAEEL	0.622094	0.490385	0.556239	1.01212	1.03757	1.02484	0.614644	0.47263	0.543637
252	GBLP_CAEEL	0.827874	0.728473	0.778173	0.910645	1.14101	1.02583	0.909107	0.638448	0.773778
253	TERA1_CAEEL	1.21486	0.653396	0.934128	0.995178	1.05798	1.02658	1.22075	0.617585	0.919166
254	TCPZ_CAEEL	1.39686	0.555	0.975931	0.950251	1.10329	1.02677	1.46999	0.503042	0.986517
255	RS17_CAEEL	0.939528	0.99104	0.965284	1.00832	1.0486	1.02846	0.931776	0.945107	0.938441
256	GSTO1_CAEEL		0.722497	0.722497		1.02982	1.02982		0.701578	0.701578
257	FBRL_CAEEL	0.67362	0.662979	0.6683	1.18585	0.875421	1.03063	0.56805	0.757326	0.662688
258	RLA0_CAEEL	0.719472	0.661399	0.690435	1.19144	0.876716	1.03408	0.603867	0.754405	0.679136
259	SYRC_CAEEL		1.0589	1.0589		1.0415	1.0415		1.01671	1.01671
260	RS8_CAEEL	0.801195	0.773652	0.787423	0.971295	1.12482	1.04806	0.824873	0.6878	0.756337
261	PROF1_CAEEL	0.950395	0.955711	0.953053	1.07473	1.03107	1.0529	0.884311	0.926911	0.905611
262	TCTP_CAEEL	0.846983	0.822927	0.834955	0.966065	1.14405	1.05506	0.876735	0.719307	0.798021
263	HOT_CAEEL		0.774304	0.774304		1.05574	1.05574		0.733426	0.733426
264	RLA2_CAEEL	0.839597	0.727147	0.783372	0.934015	1.17775	1.05588	0.898912	0.617405	0.758159
265	PSA3_CAEEL	0.73768	0.781203	0.759442	0.938269	1.17459	1.05643	0.786214	0.665086	0.72565
266	PDI2_CAEEL	0.825277	0.790182	0.807729	0.921211	1.19284	1.05703	0.895861	0.662436	0.779148
267	ATPA_CAEEL	0.821345	0.90991	0.865628	0.633973	1.48019	1.05708	1.29555	0.614725	0.955139
268	NACA_CAEEL	0.934127	0.836799	0.885463	0.929234	1.20183	1.06553	1.00527	0.696268	0.850767
269	CALR_CAEEL	0.788411	0.764657	0.776534	0.840553	1.29589	1.06822	0.937967	0.590062	0.764014
270	CAPZA_CAEEL		0.708468	0.708468		1.06959	1.06959		0.662371	0.662371
271	KAD2_CAEEL	0.9184	0.896377	0.907388	0.98959	1.15089	1.07024	0.928061	0.778854	0.853457
272	PSA1_CAEEL	0.474889	1.06627	0.770581	1.03042	1.11499	1.07271	0.460868	0.956308	0.708588
273	RL27_CAEEL	0.762395	0.731116	0.746756	1.12979	1.03147	1.08063	0.67481	0.708811	0.69181
274	YOCA_CAEEL	0.143515	1.30035	0.721934	0.81363	1.34958	1.0816	0.176389	0.963528	0.569958
275	ATPB_CAEEL	0.950993	0.882311	0.916652	0.690709	1.47253	1.08162	1.37684	0.599182	0.988009
276	RS3_CAEEL	0.759673	0.814172	0.786922	0.96216	1.20202	1.08209	0.78955	0.677339	0.733444
277	FABP2_CAEEL		0.813323	0.813323		1.08576	1.08576		0.749084	0.749084
278	BTF3_CAEEL	0.88908	0.830182	0.859631	0.937949	1.23515	1.08655	0.947898	0.67213	0.810014
279	RS16_CAEEL	0.745877	0.758037	0.751957	1.00804	1.16615	1.08709	0.739931	0.650032	0.694982
280	YH24_CAEEL	0.768299	0.792621	0.78046	0.8987	1.27923	1.08896	0.854901	0.619608	0.737254
281	RS7_CAEEL	0.779218	0.760906	0.770062	0.973447	1.2089	1.09117	0.800473	0.62942	0.714947
282	PSMD1_CAEEL		0.644403	0.644403		1.09208	1.09208		0.590071	0.590071
283	IFA1_CAEEL		0.731476	0.731476		1.10029	1.10029		0.664805	0.664805
284	DKC1_CAEEL		1.1529	1.1529		1.10074	1.10074		1.04738	1.04738
285	RS14_CAEEL	0.82564	0.799929	0.812784	0.971788	1.23026	1.10102	0.849608	0.650213	0.749911
286	TCPE_CAEEL	0.508218	0.647102	0.57766	1.20783	1.00053	1.10418	0.42077	0.64676	0.533765
287	YZ10_CAEEL		0.680252	0.680252		1.10731	1.10731		0.61433	0.61433
288	RS3A_CAEEL	0.804914	0.817726	0.81132	1.0137	1.20546	1.10958	0.794033	0.67835	0.736191
289	ECHM_CAEEL	0.561982	0.746534	0.654258	0.954585	1.26486	1.10972	0.588718	0.590209	0.589464
290	SAHH_CAEEL	0.797125	0.757502	0.777313	1.00313	1.227	1.11507	0.794634	0.617362	0.705998
291	SMD1_CAEEL		0.776468	0.776468		1.11974	1.11974		0.693434	0.693434
292	RSSA_CAEEL	0.826142	0.803847	0.814995	1.01983	1.22207	1.12095	0.81008	0.657773	0.733927
293	SYTC_CAEEL	0.941741	0.655006	0.798374	1.0025	1.24107	1.12178	0.939396	0.527777	0.733587
294	HSP7F_CAEEL	0.928138	0.903269	0.915704	1.0455	1.2012	1.12335	0.887742	0.751974	0.819858
295	DNAK_ECOHS		0.641021	0.641021		1.12635	1.12635		0.569115	0.569115
296	EF2_CAEEL	0.869967	0.783814	0.826891	1.07204	1.18127	1.12665	0.811505	0.663537	0.737521
297	HSP7C_CAEEL	0.623515	0.84971	0.736613	0.950263	1.32851	1.13939	0.65615	0.639596	0.647873
298	CH602_ECOK1	0.868795	0.470041	0.669418	0.979198	1.306	1.1426	0.887251	0.359909	0.62358
299	AL7A1_CAEEL	0.743117	0.656184	0.699651	0.951936	1.33558	1.14376	0.780638	0.49131	0.635974
300	ADF1_CAEEL	0.203063	0.201277	0.20217	0.590522	1.69931	1.14492	0.34387	0.118446	0.231158
301	PP2C1_CAEEL		0.219106	0.219106		1.14668	1.14668		0.191079	0.191079
302	PFD2_CAEEL		0.560346	0.560346		1.15221	1.15221		0.486324	0.486324
303	RS21_CAEEL	0.732056	1.07198	0.90202	1.07015	1.23481	1.15248	0.684067	0.868139	0.776103
304	ALF2_CAEEL	0.711292	0.678833	0.695063	1.0881	1.22656	1.15733	0.653701	0.553446	0.603574
305	EF1B2_CAEEL	0.874346	0.750373	0.812359	1.09163	1.23738	1.16451	0.800954	0.606419	0.703686
306	EF1A_CAEEL	0.810361	0.771823	0.791092	1.0849	1.24495	1.16492	0.746947	0.619962	0.683455
307	EF1G_CAEEL	0.865736	0.786778	0.826257	1.15649	1.17358	1.16504	0.74859	0.670407	0.709498
308	METK4_CAEEL	0.826665	1.09533	0.960996	0.943583	1.39098	1.16728	0.876092	0.78745	0.831771
309	IFB1_CAEEL		0.72168	0.72168		1.16796	1.16796		0.617899	0.617899
310	EF1B1_CAEEL	0.874346	0.746698	0.810522	1.10804	1.23023	1.16914	0.789094	0.606955	0.698025
311	HSP7A_CAEEL	0.900892	0.845867	0.87338	1.1182	1.25841	1.1883	0.805665	0.672174	0.738919
312	TCPQ_CAEEL	0.907757	0.83379	0.870773	1.42153	0.956882	1.1892	0.638579	0.871361	0.75497
313	RL18A_CAEEL	0.655769	0.709511	0.68264	1.45475	0.934962	1.19486	0.450778	0.758866	0.604822
314	FABP9_CAEEL	1.00542	1.02975	1.01759	1.09971	1.29742	1.19856	0.914259	0.793694	0.853976
315	FAR1_CAEEL	0.665725	0.672552	0.669139	0.738204	1.66819	1.2032	0.901817	0.403163	0.65249
316	UAP1_CAEEL		0.642326	0.642326		1.20497	1.20497		0.533064	0.533064
317	ARP3_CAEEL		0.717794	0.717794		1.20875	1.20875		0.593829	0.593829
318	MMSA_CAEEL	0.787405	0.804994	0.796199	1.14675	1.29052	1.21864	0.686639	0.623774	0.655206
319	H2AV_CAEEL		0.468088	0.468088		1.23507	1.23507		0.378999	0.378999
320	GLYC_CAEEL	0.848411	0.893221	0.870816	0.989362	1.50606	1.24771	0.857533	0.593085	0.725309
321	HSP90_CAEEL	0.940952	0.807011	0.873981	1.51245	0.997795	1.25512	0.622139	0.808794	0.715466
322	HSP7D_CAEEL	0.600071	0.792153	0.696112	1.0824	1.48362	1.28301	0.554391	0.533934	0.544162
323	DHSA_CAEEL		0.981821	0.981821		1.31512	1.31512		0.746564	0.746564
324	PDI1_CAEEL	0.901624	0.946196	0.92391	1.12235	1.52728	1.32482	0.803334	0.61953	0.711432
325	KARG2_CAEEL	0.973345	0.838886	0.906116	1.08575	1.57771	1.33173	0.896469	0.53171	0.71409
326	PCOS_ECOLX	0.701536	1.18322	0.94238	1.19328	1.48106	1.33717	0.587904	0.798905	0.693404
327	MYSP_CAEEL		0.732477	0.732477		1.34941	1.34941		0.542811	0.542811
328	U375F_CAEEL		1.14231	1.14231		1.35873	1.35873		0.84072	0.84072
329	OAT_CAEEL	0.847031	0.707297	0.777164	1.24005	1.52687	1.38346	0.683065	0.463232	0.573148
330	RS23_CAEEL		0.871718	0.871718		1.41036	1.41036		0.618083	0.618083
331	PHS_CAEEL	0.182628	0.447913	0.315271	1.06915	1.84383	1.45649	0.170817	0.242925	0.206871
332	U493_CAEEL	1.703			1.47922		1.47922	1.15129		1.15129
333	YS44_CAEEL	0.293566			1.6354		1.6354	0.179507		0.179507
334	METK1_CAEEL	1.04763	1.08029	1.06396	1.50223	1.77168	1.63696	0.697385	0.609755	0.65357
335	PRP19_CAEEL		0.328366	0.328366		1.64641	1.64641		0.199444	0.199444
336	AKT1_CAEEL		0.601895	0.601895		1.64736	1.64736		0.365369	0.365369
337	MSP78_CAEEL	1.73313	1.49929	1.61621	1.55921	1.74133	1.65027	1.11155	0.860998	0.986273
338	PRS4_CAEEL		0.632955	0.632955		1.6519	1.6519		0.383167	0.383167
339	MSP32_CAEEL	1.7051	1.53771	1.62141	1.54559	1.77375	1.65967	1.10321	0.866929	0.985067
340	CLC87_CAEEL		1.18796	1.18796		1.67069	1.67069		0.711063	0.711063
341	RSP3_CAEEL	0.862399			1.68141		1.68141	0.512904		0.512904
342	XYLT_CAEEL	0.784451			1.71458		1.71458	0.457517		0.457517
343	MPCP_CAEEL		1.12226	1.12226		1.73127	1.73127		0.64823	0.64823
344	DPO3X_ECOLI		1.28746	1.28746		1.73944	1.73944		0.740161	0.740161
345	CGH1_CAEEL	1.19057	0.893554	1.04206	2.06114	1.42972	1.74543	0.577628	0.624983	0.601306
346	H4_CAEEL		0.659195	0.659195		1.85226	1.85226		0.355886	0.355886
347	EIF3B_CAEEL		0.457131	0.457131		1.86641	1.86641		0.244925	0.244925
348	VATG_CAEEL	1.60033	0.895399	1.24786	3.08461	0.675631	1.88012	0.518812	1.32528	0.922045
349	EIF3L_CAEEL		0.707991	0.707991		1.89329	1.89329		0.373947	0.373947
350	AN322_CAEEL		0.609971	0.609971		1.94975	1.94975		0.312845	0.312845
351	IF5A1_CAEEL		0.963465	0.963465		2.02969	2.02969		0.474687	0.474687
352	PSB1_CAEEL		0.557507	0.557507		2.24711	2.24711		0.2481	0.2481
353	FAR2_CAEEL	1.69777	1.697	1.69738	2.17288	2.47414	2.32351	0.781343	0.685895	0.733619
354	RIR2_CAEEL	1.32061	1.42248	1.37154	2.29292	2.38538	2.33915	0.575951	0.596332	0.586141
355	RL35_CAEEL	0.747673	0.713102	0.730388	0.848426	3.90133	2.37488	0.881247	0.182785	0.532016
356	TNNC2_CAEEL	0.646934			2.65491		2.65491	0.243674		0.243674
357	PUR8_CAEEL		0.526046	0.526046		3.13493	3.13493		0.167801	0.167801
358	SIP1_CAEEL	2.63212	2.39243	2.51228	3.04628	3.64145	3.34387	0.864042	0.657	0.760521
359	YPJ1_CAEEL	1.98263	2.51837	2.2505	5.67884	4.51779	5.09831	0.349125	0.557434	0.45328
360	VIT1_CAEEL	3.31132	3.70223	3.50677	4.9892	5.80334	5.39627	0.663697	0.637948	0.650822
361	PROF2_CAEEL	3.22022			5.6853		5.6853	0.566412		0.566412
362	VIT2_CAEEL	4.02962	4.01109	4.02036	5.50774	6.40544	5.95659	0.73163	0.626201	0.678915
363	VIT6_CAEEL	4.96153	5.0429	5.00221	7.19993	7.51784	7.35888	0.689108	0.670792	0.67995
364	VIT3_CAEEL	5.20023	4.4777	4.83896	6.84594	8.39071	7.61833	0.759608	0.53365	0.646629
365	VIT4_CAEEL	4.91415	4.4777	4.69592	6.97215	8.4768	7.72448	0.704825	0.52823	0.616527
366	VIT5_CAEEL	4.74967	4.61383	4.68175	6.99013	9.64612	8.31813	0.679483	0.478309	0.578896
367	ODO2_ECO57	0.621823			14.3466		14.3466	0.0433428		0.0433428
				0.792909			1.09631		Intra Run Ratio Average	0.885416
						Inter Run Ratio Average	0.723255

## Sheet: Tab_2
No	prot	mino_D6_T1	mino_D6_T2	Mino Average	water_D6_T1	water_D6_T2	Water Average	M1/W1	M2/W2	Intra Run Ratio Average
1	ADH1_CAEEL	0.107555	0.20141	0.154483	0.124788	0.222268	0.173528	0.861902	0.906158	0.88403
2	SYG_CAEEL		1.35849	1.35849		0.197609	0.197609		6.87464	6.87464
3	YSD2_CAEEL		0.443895	0.443895		0.202104	0.202104		2.19637	2.19637
4	YOCA_CAEEL		1.06071	1.06071		0.254272	0.254272		4.17155	4.17155
5	TNNC2_CAEEL	0.339471		0.339471	0.259677		0.259677	1.30728		1.30728
6	RL8_CAEEL	0.696375	0.427942	0.562158	0.331554	0.236546	0.28405	2.10034	1.80913	1.95473
7	RIR1_CAEEL		1.75982	1.75982		0.32101	0.32101		5.48215	5.48215
8	ENTF_ECOLI	1.38209		1.38209	0.383346		0.383346	3.60533		3.60533
9	SPT5H_CAEEL		0.749583	0.749583		0.387479	0.387479		1.93451	1.93451
10	FDOG_ECOLI		0.643852	0.643852		0.392457	0.392457		1.64057	1.64057
11	UCR1_CAEEL		0.597946	0.597946		0.403125	0.403125		1.48328	1.48328
12	PSDE_CAEEL	0.983375		0.983375	0.44595		0.44595	2.20512		2.20512
13	SUCA_CAEEL	0.304266	0.155205	0.229736	0.256031	0.636311	0.446171	1.1884	0.243913	0.716156
14	IDH3B_CAEEL	0.587785	0.363576	0.47568	0.305375	0.590751	0.448063	1.9248	0.615446	1.27012
15	SLAP2_CAEEL	1.50111		1.50111	0.455501		0.455501	3.2955		3.2955
16	ECHM_CAEEL	0.810435	0.633636	0.722035	0.170673	0.7875	0.479087	4.74846	0.804617	2.77654
17	FEAB_ECOLI	0.217783		0.217783	0.502077		0.502077	0.433765		0.433765
18	EIF3C_CAEEL		0.477488	0.477488		0.524026	0.524026		0.911191	0.911191
19	PHS_CAEEL	0.941469	0.932543	0.937006	0.412712	0.646391	0.529551	2.28118	1.44269	1.86193
20	TCPE_CAEEL		0.790863	0.790863		0.53006	0.53006		1.49203	1.49203
21	RL11_CAEEL	0.56363	0.808396	0.686013	0.381931	0.680125	0.531028	1.47574	1.1886	1.33217
22	RS21_CAEEL		0.749261	0.749261		0.551276	0.551276		1.35914	1.35914
23	LDH_CAEEL	0.672531	0.703854	0.688192	0.40199	0.702675	0.552333	1.673	1.00168	1.33734
24	KINH_CAEEL		0.565015	0.565015		0.555678	0.555678		1.0168	1.0168
25	RL15_CAEEL	0.620569	0.535435	0.578002	0.397339	0.729227	0.563283	1.56181	0.73425	1.14803
26	RS6_CAEEL	0.69678	0.574355	0.635567	0.386835	0.741902	0.564369	1.80123	0.774165	1.2877
27	RL23_CAEEL		0.51929	0.51929		0.569027	0.569027		0.912593	0.912593
28	SMG1_CAEEL	0.464207		0.464207	0.573685		0.573685	0.809166		0.809166
29	YS44_CAEEL	0.513862		0.513862	0.575055		0.575055	0.893588		0.893588
30	UBH4_CAEEL		0.890833	0.890833		0.578136	0.578136		1.54087	1.54087
31	RL7A_CAEEL	0.746743	0.620927	0.683835	0.507175	0.65327	0.580223	1.47236	0.95049	1.21142
32	PSA6_CAEEL	0.763663		0.763663	0.611568		0.611568	1.2487		1.2487
33	CEC1_CAEEL		0.494088	0.494088		0.615555	0.615555		0.80267	0.80267
34	RS5_CAEEL	0.721774	0.66402	0.692897	0.508683	0.735375	0.622029	1.41891	0.902967	1.16094
35	RL26_CAEEL	0.657647		0.657647	0.626109		0.626109	1.05037		1.05037
36	FUMH_CAEEL	0.713202	0.728722	0.720962	0.490248	0.767999	0.629124	1.45478	0.948858	1.20182
37	FABP6_CAEEL	0.518664	0.579953	0.549308	0.711996	0.549026	0.630511	0.728465	1.05633	0.892398
38	CH602_ECOK1	0.794421	0.552274	0.673348	0.670896	0.605894	0.638395	1.18412	0.911503	1.04781
39	SMD1_CAEEL		0.155685	0.155685		0.648956	0.648956		0.239901	0.239901
40	DYHC2_CAEEL		0.629432	0.629432		0.653769	0.653769		0.962774	0.962774
41	ATIF2_CAEEL		0.667521	0.667521		0.655853	0.655853		1.01779	1.01779
42	RL6_CAEEL	0.696729	0.587959	0.642344	0.703686	0.615518	0.659602	0.990114	0.955227	0.97267
43	YP93_CAEEL		0.533412	0.533412		0.660938	0.660938		0.807054	0.807054
44	RL17_CAEEL	0.503008	0.439645	0.471327	0.781737	0.541438	0.661587	0.643449	0.811996	0.727723
45	ACOC_CAEEL	0.589472	0.816998	0.703235	0.641489	0.683768	0.662628	0.918912	1.19485	1.05688
46	VATB_CAEEL	0.616616	0.698332	0.657474	0.555129	0.772048	0.663589	1.11076	0.904518	1.00764
47	R23A2_CAEEL	0.92783	0.602255	0.765043	0.975622	0.354966	0.665294	0.951014	1.69666	1.32384
48	CATA1_CAEEL		0.647336	0.647336		0.667529	0.667529		0.969749	0.969749
49	SUCB1_CAEEL	0.455138	0.951743	0.70344	0.599375	0.750951	0.675163	0.759354	1.26738	1.01337
50	ACBP1_CAEEL	0.709389	0.615538	0.662464	0.657548	0.694012	0.67578	1.07884	0.886927	0.982884
51	MYSP_CAEEL	1.27257	1.28699	1.27978	0.627852	0.731665	0.679758	2.02687	1.75899	1.89293
52	RL21_CAEEL	0.738096		0.738096	0.679816		0.679816	1.08573		1.08573
53	VATA_CAEEL	0.635365	0.71437	0.674868	0.623178	0.745145	0.684162	1.01956	0.958699	0.989128
54	RS2_CAEEL	0.741386	0.598984	0.670185	0.759126	0.613589	0.686357	0.976632	0.976198	0.976415
55	RS9_CAEEL	0.758803	0.619663	0.689233	0.729552	0.645224	0.687388	1.04009	0.960384	1.00024
56	DIM1_CAEEL	0.957068	1.20646	1.08177	0.499289	0.897706	0.698497	1.91686	1.34394	1.6304
57	TRPA1_CAEEL		1.85532	1.85532		0.698744	0.698744		2.65521	2.65521
58	VATH2_CAEEL	0.72927	1.18865	0.958959	0.354737	1.04343	0.699086	2.05581	1.13917	1.59749
59	RL22_CAEEL	0.457162	0.458834	0.457998	0.662886	0.748323	0.705605	0.689654	0.61315	0.651402
60	6PGD_CAEEL		1.01435	1.01435		0.706627	0.706627		1.43549	1.43549
61	GABT_CAEEL	0.83386	0.745717	0.789788	0.661305	0.752712	0.707009	1.26093	0.990707	1.12582
62	GPX2_CAEEL		0.983837	0.983837		0.707022	0.707022		1.39152	1.39152
63	CYC_CAEEL	0.567436	0.7727	0.670068	0.623935	0.794217	0.709076	0.909447	0.972908	0.941178
64	RL7_CAEEL	0.693812	0.614585	0.654198	0.76003	0.658983	0.709507	0.912874	0.932626	0.92275
65	MYO2_CAEEL	0.686277	1.59207	1.13917	0.648451	0.771293	0.709872	1.05833	2.06416	1.56125
66	G3P1_ECO57	0.62471		0.62471	0.71205		0.71205	0.877339		0.877339
67	YSE2_CAEEL		1.01625	1.01625		0.715097	0.715097		1.42114	1.42114
68	RL27_CAEEL	0.74449	0.68682	0.715655	0.784015	0.649028	0.716521	0.949587	1.05823	1.00391
69	RL36_CAEEL	0.44209	0.718345	0.580217	0.761071	0.679885	0.720478	0.580878	1.05657	0.818723
70	GCP_CAEEL	0.626039	0.706414	0.666227	0.66573	0.780147	0.722938	0.94038	0.905489	0.922934
71	RL3_CAEEL	0.773917	0.640283	0.7071	0.743936	0.703058	0.723497	1.0403	0.910712	0.975506
72	RS3_CAEEL	0.728737	0.810624	0.769681	0.763316	0.683833	0.723574	0.954699	1.18541	1.07006
73	RL10_CAEEL	0.697149	0.559654	0.628401	0.809308	0.640591	0.72495	0.861414	0.873651	0.867533
74	RS14_CAEEL		0.664031	0.664031		0.725969	0.725969		0.914683	0.914683
75	RL10A_CAEEL	0.758182	0.648366	0.703274	0.812611	0.647085	0.729848	0.933019	1.00198	0.9675
76	RSSA_CAEEL	1.09367	0.703328	0.898498	0.757852	0.718981	0.738416	1.44312	0.978229	1.21067
77	RL4_CAEEL	0.770342	0.679816	0.725079	0.821801	0.65516	0.73848	0.937382	1.03763	0.987508
78	RL18_CAEEL	0.783907	0.690911	0.737409	0.811698	0.670903	0.7413	0.965763	1.02982	0.997793
79	UGDH_CAEEL		0.935434	0.935434		0.74632	0.74632		1.2534	1.2534
80	PUR8_CAEEL		0.951664	0.951664		0.746574	0.746574		1.27471	1.27471
81	RS16_CAEEL	0.779766	0.738421	0.759094	0.736757	0.756475	0.746616	1.05838	0.976135	1.01726
82	GLBH_CAEEL		0.844817	0.844817		0.747867	0.747867		1.12964	1.12964
83	RS4_CAEEL	0.749207	0.639181	0.694194	0.748822	0.747413	0.748117	1.00051	0.855192	0.927853
84	FBRL_CAEEL		1.18138	1.18138		0.748277	0.748277		1.57879	1.57879
85	MYO1_CAEEL	0.693967	0.616187	0.655077	0.691369	0.812278	0.751823	1.00376	0.758592	0.881175
86	CATA2_CAEEL	0.648605	0.892122	0.770364	0.590217	0.913698	0.751958	1.09893	0.976386	1.03766
87	ADHX_CAEEL		0.425457	0.425457		0.753366	0.753366		0.564742	0.564742
88	RS15_CAEEL		1.73274	1.73274		0.753432	0.753432		2.2998	2.2998
89	KAD2_CAEEL		0.935798	0.935798		0.76609	0.76609		1.22153	1.22153
90	GBLP_CAEEL	0.794859	0.654831	0.724845	0.804707	0.730264	0.767485	0.987763	0.896704	0.942233
91	CS32_ECOLX		4.73355	4.73355		0.768879	0.768879		6.15643	6.15643
92	RS3A_CAEEL	0.850769	0.731518	0.791144	0.795465	0.744769	0.770117	1.06952	0.982208	1.02587
93	RS7_CAEEL	0.802347	0.717525	0.759936	0.812281	0.733766	0.773023	0.98777	0.977867	0.982818
94	MYO3_CAEEL	1.21285	1.12369	1.16827	0.858235	0.692025	0.77513	1.4132	1.62377	1.51848
95	IDH3A_CAEEL	0.732063	0.743233	0.737648	0.732277	0.820991	0.776634	0.999708	0.905288	0.952498
96	ACON_CAEEL	0.708948	0.891882	0.800415	0.646591	0.913394	0.779992	1.09644	0.976449	1.03644
97	YBYK_CAEEL		1.65638	1.65638		0.78509	0.78509		2.1098	2.1098
98	MDHM_CAEEL	0.824476	0.820314	0.822395	0.732243	0.839449	0.785846	1.12596	0.977205	1.05158
99	RL13_CAEEL	0.782994	0.594429	0.688712	0.878405	0.693951	0.786178	0.891382	0.856587	0.873985
100	DEOC_CAEEL		0.811224	0.811224		0.787269	0.787269		1.03043	1.03043
101	RS12_CAEEL	0.819975	0.744016	0.781995	0.754145	0.820683	0.787414	1.08729	0.906582	0.996936
102	PSMD3_CAEEL		1.22132	1.22132		0.78966	0.78966		1.54664	1.54664
103	CISY_CAEEL	0.649966	0.858813	0.754389	0.622287	0.965988	0.794137	1.04448	0.889052	0.966765
104	CH60_CAEEL	0.794421	0.829571	0.811996	0.767247	0.831115	0.799181	1.03542	0.998142	1.01678
105	SYK_CAEEL	0.715724	1.30829	1.01201	0.881634	0.723614	0.802624	0.811816	1.808	1.30991
106	RS26_CAEEL	0.794507	0.847707	0.821107	0.866243	0.746231	0.806237	0.917187	1.13598	1.02659
107	RL5_CAEEL	0.775676	0.65772	0.716698	0.936588	0.676963	0.806776	0.828193	0.971575	0.899884
108	RL35A_CAEEL	0.707099		0.707099	0.807591		0.807591	0.875565		0.875565
109	ATPA_CAEEL	0.880641	1.10481	0.992728	0.63833	0.997997	0.818164	1.3796	1.10703	1.24332
110	AATC_CAEEL	0.337001	0.787712	0.562356	0.801022	0.838362	0.819692	0.420714	0.939584	0.680149
111	ODPA_CAEEL		0.96939	0.96939		0.825128	0.825128		1.17484	1.17484
112	UNC87_CAEEL	0.795221	0.871021	0.833121	0.820086	0.831327	0.825707	0.96968	1.04775	1.00871
113	SYH_CAEEL		0.320259	0.320259		0.831599	0.831599		0.385112	0.385112
114	ETFA_CAEEL	0.77764	0.855353	0.816496	0.872793	0.79081	0.831801	0.890978	1.08162	0.986297
115	TCPZ_CAEEL		0.838417	0.838417		0.839337	0.839337		0.998904	0.998904
116	PEBPH_CAEEL	0.65367	0.815606	0.734638	0.928226	0.752229	0.840228	0.704214	1.08425	0.894233
117	UAP56_CAEEL	0.818427	0.831505	0.824966	0.970529	0.714708	0.842618	0.843279	1.16342	1.00335
118	CHITL_CAEEL	1.46507	1.42468	1.44487	1.18468	0.501363	0.843022	1.23668	2.84161	2.03914
119	ALF1_CAEEL	0.810599	0.836495	0.823547	0.584945	1.10839	0.846667	1.38577	0.754694	1.07023
120	IFB1_CAEEL		1.18495	1.18495		0.854065	0.854065		1.38743	1.38743
121	PGK_CAEEL	0.856007	0.937669	0.896838	0.752326	0.960626	0.856476	1.13781	0.976102	1.05696
122	VATC_CAEEL	0.919709	0.953178	0.936444	0.787311	0.93647	0.86189	1.16816	1.01784	1.093
123	TDX1_CAEEL	0.929916	1.06525	0.997584	0.800133	0.947092	0.873612	1.1622	1.12476	1.14348
124	RLA1_CAEEL	0.897816	0.936099	0.916958	0.856582	0.89102	0.873801	1.04814	1.05059	1.04937
125	RLA2_CAEEL	0.919957	0.968161	0.944059	0.80206	0.946117	0.874089	1.14699	1.0233	1.08515
126	SAHH_CAEEL	0.74703	0.918378	0.832704	0.825229	0.932684	0.878956	0.90524	0.984662	0.944951
127	RS13_CAEEL	0.883068	0.578801	0.730935	0.907808	0.85092	0.879364	0.972747	0.680207	0.826477
128	RL12_CAEEL	0.314104	0.964282	0.639193	0.932019	0.828144	0.880081	0.337015	1.16439	0.750702
129	RS28_CAEEL	0.810092		0.810092	0.887748		0.887748	0.912525		0.912525
130	LPTD_ECOLI	0.326918		0.326918	0.897696		0.897696	0.364175		0.364175
131	SYLC_CAEEL	1.87782		1.87782	0.898613		0.898613	2.08969		2.08969
132	RS8_CAEEL	0.813729	0.798265	0.805997	0.994915	0.805317	0.900116	0.817888	0.991244	0.904566
133	METK1_CAEEL	0.808539	0.899166	0.853853	0.916143	0.887242	0.901692	0.882547	1.01344	0.947993
134	ARP3_CAEEL		0.805425	0.805425		0.914967	0.914967		0.880278	0.880278
135	SODC_CAEEL	0.803803	0.774345	0.789074	0.863574	0.967055	0.915314	0.930786	0.800726	0.865756
136	PFD4_CAEEL	0.835483		0.835483	0.91568		0.91568	0.912419		0.912419
137	PURA_CAEEL	0.8422	0.981793	0.911996	0.851445	0.981407	0.916426	0.989142	1.00039	0.994768
138	GLYC_CAEEL	1.04798	1.01907	1.03352	0.543143	1.29149	0.917318	1.92948	0.789061	1.35927
139	TNNT_CAEEL	0.922302	1.38983	1.15607	0.555877	1.28609	0.920983	1.65918	1.08066	1.36992
140	TCPA_CAEEL		0.0844244	0.0844244		0.932661	0.932661		0.0905199	0.0905199
141	RL13A_CAEEL	0.533609	0.711677	0.622643	1.07829	0.79186	0.935073	0.494868	0.898741	0.696805
142	ATPB_CAEEL	0.879119	1.06072	0.969921	0.764426	1.10867	0.936549	1.15004	0.956751	1.05339
143	GST36_CAEEL		1.1833	1.1833		0.941798	0.941798		1.25643	1.25643
144	CRI3_CAEEL		0.99416	0.99416		0.945258	0.945258		1.05173	1.05173
145	TBB1_CAEEL	0.696171	1.20856	0.952368	0.781619	1.11016	0.945891	0.890678	1.08864	0.989657
146	DNAK_ECOHS	1.29152		1.29152	0.946107		0.946107	1.36508		1.36508
147	KARG1_CAEEL	0.776315	1.00845	0.892384	0.793398	1.10901	0.951203	0.978468	0.90933	0.943899
148	ODP2_CAEEL	0.787554	0.950846	0.8692	0.742167	1.16374	0.952955	1.06115	0.817059	0.939107
149	G3P2_CAEEL	0.887336	1.02959	0.958464	0.806292	1.10017	0.953231	1.10051	0.935849	1.01818
150	PCCA_CAEEL	0.782586	0.794858	0.788722	0.839067	1.07216	0.955613	0.932686	0.741362	0.837024
151	GSTP1_CAEEL	0.825742	0.945769	0.885755	0.532039	1.38043	0.956235	1.55203	0.685125	1.11858
152	CLH_CAEEL		1.18983	1.18983		0.95685	0.95685		1.24348	1.24348
153	YQS6_CAEEL		0.631761	0.631761		0.958599	0.958599		0.659046	0.659046
154	RL19_CAEEL	1.05841	0.636778	0.847596	0.724801	1.19365	0.959223	1.46028	0.533474	0.996878
155	ENO_ECOBW	0.572339		0.572339	0.96264		0.96264	0.594551		0.594551
156	IF5A2_CAEEL	1.02813	0.884906	0.956517	0.925747	1.00103	0.96339	1.11059	0.883993	0.997293
157	MMSA_CAEEL	1.01458	0.835353	0.924964	1.07001	0.857157	0.963583	0.948194	0.974562	0.961378
158	YLA4_CAEEL	1.00563	1.11977	1.0627	0.950002	0.986098	0.96805	1.05856	1.13556	1.09706
159	TCPQ_CAEEL		0.962453	0.962453		0.968704	0.968704		0.993548	0.993548
160	RLA0_CAEEL	1.2305	0.863575	1.04704	1.03469	0.902799	0.968744	1.18924	0.956553	1.0729
161	CALM_CAEEL	0.863456	0.851463	0.85746	0.831024	1.13246	0.981742	1.03903	0.75187	0.895448
162	TPM3_CAEEL	0.551027	1.04044	0.795735	0.88324	1.08737	0.985305	0.62387	0.956843	0.790357
163	RFA1_CAEEL		1.69832	1.69832		0.989953	0.989953		1.71555	1.71555
164	ADF1_CAEEL	1.7004	1.47555	1.58797	0.156333	1.82383	0.990081	10.8768	0.809038	5.84291
165	CYP5_CAEEL	1.328	0.864593	1.0963	1.06262	0.93347	0.998044	1.24974	0.926214	1.08798
166	HSP7F_CAEEL	0.742736	0.762738	0.752737	0.988596	1.00773	0.998162	0.751304	0.756889	0.754097
167	PYC1_CAEEL		0.642071	0.642071		1.0003	1.0003		0.641881	0.641881
168	IF4A_CAEEL	0.899809	1.31575	1.10778	0.745174	1.26315	1.00416	1.20752	1.04164	1.12458
169	CYP1_CAEEL	1.26629	1.16507	1.21568	0.965592	1.06624	1.01591	1.31141	1.09269	1.20205
170	MIF2_CAEEL	0.585608	0.786588	0.686098	0.682358	1.35095	1.01665	0.858212	0.582248	0.72023
171	MSP32_CAEEL		1.07666	1.07666		1.01934	1.01934		1.05623	1.05623
172	CYP3_CAEEL		1.17622	1.17622		1.02561	1.02561		1.14686	1.14686
173	RS19_CAEEL	0.904771	0.684795	0.794783	0.800354	1.25391	1.02713	1.13046	0.546128	0.838295
174	ACADM_CAEEL		0.984894	0.984894		1.02805	1.02805		0.958026	0.958026
175	PRS10_CAEEL		0.807166	0.807166		1.03007	1.03007		0.783601	0.783601
176	ZRAR_ECO57		0.4377	0.4377		1.03212	1.03212		0.424078	0.424078
177	NACA_CAEEL	1.02894	1.21718	1.12306	0.845272	1.23035	1.03781	1.21729	0.989297	1.10329
178	TG210_CAEEL		0.919825	0.919825		1.04139	1.04139		0.883269	0.883269
179	SYV_CAEEL		1.05363	1.05363		1.04316	1.04316		1.01004	1.01004
180	ALX1_CAEEL		0.889141	0.889141		1.04549	1.04549		0.850452	0.850452
181	MLE_CAEEL	0.972999	1.38067	1.17683	0.990441	1.11659	1.05352	0.982389	1.2365	1.10944
182	TCTP_CAEEL	1.02912	1.07559	1.05236	0.99075	1.12705	1.0589	1.03873	0.95434	0.996535
183	BTF3_CAEEL	1.04899		1.04899	1.06394		1.06394	0.98595		0.98595
184	EIF3A_CAEEL		1.96488	1.96488		1.06399	1.06399		1.8467	1.8467
185	RAD50_CAEEL	0.556549	0.566652	0.5616	1.22256	0.908562	1.06556	0.455231	0.62368	0.539456
186	TPM1_CAEEL	1.01889	1.34649	1.18269	0.948473	1.2076	1.07804	1.07424	1.11501	1.09463
187	EF2_CAEEL	0.964933	1.19179	1.07836	0.959466	1.19959	1.07953	1.0057	0.993496	0.999597
188	TNNI2_CAEEL	0.801848	0.778677	0.790262	0.844654	1.34687	1.09576	0.949321	0.578137	0.763729
189	ANC1_CAEEL	0.937621	1.29464	1.11613	0.794792	1.40244	1.09862	1.17971	0.923138	1.05142
190	G3P3_CAEEL		1.06392	1.06392		1.10017	1.10017		0.967048	0.967048
191	YKQ8_CAEEL		1.04363	1.04363		1.10034	1.10034		0.948464	0.948464
192	ACLY_CAEEL		0.784387	0.784387		1.10733	1.10733		0.708358	0.708358
193	YH24_CAEEL	0.879457	0.838992	0.859224	0.972921	1.24267	1.10779	0.903934	0.675154	0.789544
194	KAD1_CAEEL	0.790144	1.30056	1.04535	0.873522	1.35234	1.11293	0.904549	0.961708	0.933129
195	ARF12_CAEEL	0.876358	1.54606	1.21121	1.10249	1.14145	1.12197	0.794893	1.35447	1.07468
196	HSP7D_CAEEL	1.4186	1.64999	1.5343	1.23263	1.03838	1.13551	1.15087	1.589	1.36994
197	PSA5_CAEEL	1.192	1.14617	1.16909	0.927773	1.34571	1.13674	1.28479	0.851726	1.06826
198	VATD_CAEEL		1.09358	1.09358		1.1372	1.1372		0.961643	0.961643
199	ACBP3_CAEEL	0.898652	0.88177	0.890211	1.16405	1.11462	1.13933	0.772007	0.791096	0.781552
200	SUMO_CAEEL	0.495305	1.11558	0.805442	1.01159	1.27358	1.14259	0.48963	0.875938	0.682784
201	RSP3_CAEEL	1.8245		1.8245	1.1429		1.1429	1.59638		1.59638
202	YZVL_CAEEL	0.936288	1.01157	0.973928	1.65203	0.643627	1.14783	0.566752	1.57167	1.06921
203	G3P1_CAEEL	1.20498	0.797363	1.00117	1.16821	1.12842	1.14832	1.03147	0.706616	0.869045
204	GST7_CAEEL	1.01232	1.3861	1.19921	1.04709	1.24969	1.14839	0.966801	1.10916	1.03798
205	CALR_CAEEL	1.02567	1.27408	1.14988	0.955389	1.3434	1.14939	1.07357	0.948402	1.01098
206	HPPD_CAEEL	1.21077	1.01376	1.11227	1.10235	1.20161	1.15198	1.09835	0.843668	0.971009
207	RL18A_CAEEL	0.847681	0.720611	0.784146	1.49578	0.81579	1.15579	0.566714	0.883329	0.725022
208	YUW5_CAEEL	1.07205	1.05986	1.06596	1.02146	1.31245	1.16695	1.04953	0.807543	0.928539
209	PPN1_CAEEL		5.36609	5.36609		1.18192	1.18192		4.54013	4.54013
210	NH2L1_CAEEL		1.11234	1.11234		1.18545	1.18545		0.938324	0.938324
211	3HIDH_CAEEL		1.22111	1.22111		1.18587	1.18587		1.02972	1.02972
212	NSF_CAEEL	0.211708	0.834274	0.522991	1.52203	0.854326	1.18818	0.139096	0.976528	0.557812
213	HSP7C_CAEEL	1.21981	1.37188	1.29585	1.03773	1.38196	1.20984	1.17546	0.992709	1.08408
214	VATF_CAEEL		1.66225	1.66225		1.21176	1.21176		1.37176	1.37176
215	PSMD1_CAEEL		1.36401	1.36401		1.21907	1.21907		1.11889	1.11889
216	MLR2_CAEEL		1.23963	1.23963		1.21921	1.21921		1.01675	1.01675
217	FABP5_CAEEL	0.368669		0.368669	1.22421		1.22421	0.301148		0.301148
218	TCPB_CAEEL		1.20016	1.20016		1.2273	1.2273		0.977884	0.977884
219	OAT_CAEEL	1.23922	0.989992	1.11461	1.46604	0.992759	1.2294	0.845288	0.997213	0.92125
220	YSX1_CAEEL		1.15103	1.15103		1.24187	1.24187		0.926852	0.926852
221	PSA3_CAEEL		1.45288	1.45288		1.2592	1.2592		1.15381	1.15381
222	SYNC_CAEEL	1.23864	1.04794	1.14329	0.88258	1.64683	1.26471	1.40344	0.636337	1.01989
223	PROF3_CAEEL		1.08531	1.08531		1.26472	1.26472		0.858142	0.858142
224	ACT1_CAEEL	1.08253	1.50359	1.29306	1.1056	1.42465	1.26513	0.97913	1.05541	1.01727
225	PSA7_CAEEL	0.868129	1.3028	1.08547	1.19525	1.33835	1.2668	0.726317	0.973438	0.849877
226	GSTO2_CAEEL		1.35236	1.35236		1.27158	1.27158		1.06353	1.06353
227	UBIQ_CAEEL	0.788327	1.55117	1.16975	1.10959	1.47149	1.29054	0.710468	1.05415	0.882307
228	ACT2_CAEEL	1.12469	1.50508	1.31488	1.11461	1.46831	1.29146	1.00904	1.02504	1.01704
229	EF1B2_CAEEL	1.25103	1.38685	1.31894	1.16982	1.41642	1.29312	1.06942	0.979124	1.02427
230	TPIS_CAEEL	1.10861	1.40931	1.25896	1.1483	1.44318	1.29574	0.965428	0.976534	0.970981
231	14332_CAEEL	1.11441	1.45101	1.28271	1.08819	1.51573	1.30196	1.0241	0.957301	0.990701
232	EF1A_CAEEL	1.21222	1.43233	1.32227	1.12458	1.48201	1.3033	1.07793	0.966477	1.0222
233	14331_CAEEL	1.30904	1.47833	1.39368	1.19129	1.4244	1.30785	1.09884	1.03786	1.06835
234	RPGF1_CAEEL		0.723107	0.723107		1.31039	1.31039		0.551826	0.551826
235	ENO_CAEEL	1.10699	1.39278	1.24988	1.1908	1.43248	1.31164	0.929616	0.972284	0.95095
236	TERA2_CAEEL	1.26995	1.60435	1.43715	1.0859	1.54422	1.31506	1.16949	1.03894	1.10421
237	TERA1_CAEEL	1.31154	1.42778	1.36966	1.10064	1.53177	1.3162	1.19161	0.932115	1.06186
238	ALF2_CAEEL	1.20833	1.31544	1.26188	1.18431	1.45122	1.31777	1.02028	0.906434	0.963359
239	PSA2_CAEEL		0.709192	0.709192		1.3181	1.3181		0.538041	0.538041
240	H4_CAEEL	1.36919		1.36919	1.31854		1.31854	1.03841		1.03841
241	TBB4_CAEEL		1.5438	1.5438		1.32066	1.32066		1.16896	1.16896
242	IPYR_CAEEL	0.99003	1.315	1.15251	1.19643	1.45248	1.32446	0.827484	0.905348	0.866416
243	TBB2_CAEEL	1.17022	1.51042	1.34032	1.07097	1.611	1.34098	1.09267	0.937569	1.01512
244	AMPL_CAEEL		0.635905	0.635905		1.34843	1.34843		0.47159	0.47159
245	PP2C1_CAEEL		2.17834	2.17834		1.35204	1.35204		1.61114	1.61114
246	SYFB_CAEEL		1.18086	1.18086		1.35606	1.35606		0.870803	0.870803
247	R23A1_CAEEL	0.60497	0.624244	0.614607	0.725672	1.99729	1.36148	0.833669	0.312546	0.573107
248	YZG1_CAEEL	0.992044	1.91033	1.45119	1.35137	1.38906	1.37021	0.734105	1.37527	1.05469
249	OXDA1_CAEEL		1.85001	1.85001		1.37087	1.37087		1.34952	1.34952
250	EF1B1_CAEEL		1.33282	1.33282		1.39193	1.39193		0.957533	0.957533
251	CYP7_CAEEL	1.28272	1.45692	1.36982	1.33735	1.4521	1.39473	0.959148	1.00332	0.981233
252	SODM1_CAEEL	1.04734	0.842181	0.944762	1.09506	1.70279	1.39893	0.956424	0.494589	0.725507
253	TBA2_CAEEL	1.25767	1.4479	1.35279	1.22415	1.60841	1.41628	1.02738	0.900206	0.963795
254	GPDH2_CAEEL		1.0148	1.0148		1.42558	1.42558		0.711849	0.711849
255	UAP1_CAEEL		1.91201	1.91201		1.42898	1.42898		1.33803	1.33803
256	TCPD_CAEEL		1.90764	1.90764		1.4367	1.4367		1.3278	1.3278
257	RL9_CAEEL	0.670162	0.694831	0.682497	2.20299	0.675799	1.43939	0.304206	1.02816	0.666184
258	MYO4_CAEEL	1.29519	1.70833	1.50176	1.2355	1.6511	1.4433	1.04832	1.03466	1.04149
259	PROF2_CAEEL		1.5163	1.5163		1.44833	1.44833		1.04693	1.04693
260	EF1G_CAEEL	1.14917	1.43335	1.29126	1.21275	1.70899	1.46087	0.94757	0.838711	0.89314
261	AL7A1_CAEEL	1.23897	0.868303	1.05364	1.8881	1.0504	1.46925	0.656201	0.82664	0.74142
262	PPK_ECOLI	0.455801		0.455801	1.49792		1.49792	0.304289		0.304289
263	PDI2_CAEEL	1.22921	1.46912	1.34916	1.29199	1.72598	1.50899	0.951404	0.851179	0.901291
264	PSA1_CAEEL		1.43523	1.43523		1.52344	1.52344		0.942095	0.942095
265	HSP7A_CAEEL	1.47103	1.63713	1.55408	1.34763	1.71936	1.53349	1.09157	0.952172	1.02187
266	H2B1_CAEEL	1.52856	1.2352	1.38188	1.33083	1.73994	1.53538	1.14858	0.709909	0.929243
267	PDIA6_CAEEL		1.19848	1.19848		1.55024	1.55024		0.773093	0.773093
268	SYIC_CAEEL		1.59459	1.59459		1.55996	1.55996		1.0222	1.0222
269	2AAA_CAEEL	1.21359	0.864205	1.0389	1.5865	1.54756	1.56703	0.764949	0.558432	0.66169
270	DHSA_CAEEL		3.62221	3.62221		1.56956	1.56956		2.30779	2.30779
271	EIF3H_CAEEL		4.81372	4.81372		1.57183	1.57183		3.06249	3.06249
272	SYTC_CAEEL		1.6551	1.6551		1.58674	1.58674		1.04308	1.04308
273	SYSC_CAEEL	1.4328	2.02071	1.72676	1.20931	1.98461	1.59696	1.18481	1.01819	1.1015
274	RAN_CAEEL	1.59309	1.81474	1.70391	1.16992	2.07808	1.624	1.36171	0.873275	1.11749
275	FABP9_CAEEL	1.66455	1.79842	1.73148	1.48301	1.82099	1.652	1.12241	0.987605	1.05501
276	P4HA1_CAEEL		1.76619	1.76619		1.66566	1.66566		1.06036	1.06036
277	HSP90_CAEEL	1.54404	1.86035	1.70219	1.47413	1.89241	1.68327	1.04742	0.98306	1.01524
278	CLC87_CAEEL		3.75984	3.75984		1.68442	1.68442		2.23213	2.23213
279	TIMPL_CAEEL	2.03447	2.41376	2.22412	1.68248	1.71141	1.69694	1.20921	1.41039	1.3098
280	FAR1_CAEEL	1.27601	2.08957	1.68279	1.21862	2.19284	1.70573	1.0471	0.952906	1
281	PDI1_CAEEL	1.41877	1.55396	1.48637	1.4293	2.01444	1.72187	0.992634	0.771413	0.882023
282	LIN53_CAEEL		1.20537	1.20537		1.73506	1.73506		0.694714	0.694714
283	TBA8_CAEEL		1.69873	1.69873		1.76987	1.76987		0.959803	0.959803
284	CORA_ECOLI	1.86105		1.86105	1.86564		1.86564	0.997542		0.997542
285	ASP6_CAEEL	2.13863	2.44568	2.29216	1.56411	2.39333	1.97872	1.36732	1.02188	1.1946
286	SYQ_CAEEL	1.23906	1.33016	1.28461	2.58954	1.37585	1.98269	0.478488	0.966793	0.72264
287	DPY30_CAEEL	2.0862	2.73478	2.41049	1.88488	2.13812	2.0115	1.10681	1.27906	1.19293
288	RS17_CAEEL	3.0928	0.609681	1.85124	3.53072	0.54154	2.03613	0.875969	1.12583	1.0009
289	F37C4_CAEEL	2.3971	2.24173	2.31941	1.86946	2.4189	2.14418	1.28224	0.926758	1.1045
290	FABP1_CAEEL	2.53976	5.07372	3.80674	1.33791	2.98855	2.16323	1.8983	1.69772	1.79801
291	PROF1_CAEEL	1.91522	1.45868	1.68695	1.58026	2.77182	2.17604	1.21197	0.526255	0.869113
292	CGH1_CAEEL	0.783301	0.866258	0.82478	4.04463	0.389061	2.21684	0.193665	2.22654	1.2101
293	CYP6_CAEEL		1.35591	1.35591		2.29951	2.29951		0.58965	0.58965
294	RO60_CAEEL		0.645071	0.645071		2.30569	2.30569		0.279774	0.279774
295	PLBL1_CAEEL		1.6981	1.6981		2.34536	2.34536		0.724022	0.724022
296	YPJ1_CAEEL	6.33566	3.65581	4.99573	3.23958	1.65226	2.44592	1.9557	2.21261	2.08415
297	H2AV_CAEEL	1.73487	0.259567	0.997219	1.04649	4.41465	2.73057	1.65779	0.0587968	0.858296
298	ODO1_CAEEL		0.465973	0.465973		2.75299	2.75299		0.169261	0.169261
299	PCNA_CAEEL		2.2808	2.2808		3.11568	3.11568		0.732039	0.732039
300	YO63_CAEEL		4.61193	4.61193		3.24751	3.24751		1.42014	1.42014
301	YHES_ECOLI		5.79075	5.79075		3.4992	3.4992		1.65488	1.65488
302	VATG_CAEEL	0.383711		0.383711	3.51926		3.51926	0.109032		0.109032
303	KARG2_CAEEL	1.35335		1.35335	3.85386		3.85386	0.351169		0.351169
304	SIP1_CAEEL	3.52716	3.67661	3.60189	2.85988	4.86792	3.8639	1.23333	0.755274	0.994301
305	HEXA_CAEEL		3.99942	3.99942		3.90508	3.90508		1.02416	1.02416
306	PSA4_CAEEL	0.884793	0.901057	0.892925	6.63877	1.42476	4.03176	0.133277	0.632429	0.382853
307	FAR2_CAEEL	2.78448	3.60774	3.19611	3.84868	4.26861	4.05865	0.723488	0.845179	0.784334
308	RIR2_CAEEL	2.97893	3.77785	3.37839	2.73641	5.43203	4.08422	1.08862	0.695478	0.892051
309	YZ10_CAEEL	3.305	5.06867	4.18684	2.80772	5.62686	4.21729	1.17711	0.9008	1.03896
310	HSP11_CAEEL	6.02944	8.19356	7.1115	3.47794	5.16277	4.32036	1.73363	1.58705	1.66034
311	STO1_CAEEL		1.83445	1.83445		4.47342	4.47342		0.410078	0.410078
312	CHIT_CAEEL		1.56411	1.56411		4.9959	4.9959		0.313079	0.313079
313	RL24_CAEEL	0.65469	0.595056	0.624873	9.49773	0.682925	5.09033	0.0689312	0.871334	0.470133
314	PRS4_CAEEL		1.09167	1.09167		5.20568	5.20568		0.209707	0.209707
315	RL28_CAEEL	0.750232		0.750232	5.6819		5.6819	0.132039		0.132039
316	SYDC_CAEEL	1.29741	1.32956	1.31349	10.3397	1.27688	5.80828	0.125479	1.04126	0.583371
317	FABP2_CAEEL		5.07372	5.07372		5.85235	5.85235		0.866954	0.866954
318	TBH1_CAEEL		4.76674	4.76674		6.78362	6.78362		0.702684	0.702684
319	VIT1_CAEEL		7.43509	7.43509		7.93556	7.93556		0.936933	0.936933
320	IMPA1_CAEEL	1.23405		1.23405	8.36846		8.36846	0.147464		0.147464
321	VIT2_CAEEL	7.26212	9.08347	8.17279	6.35569	10.7409	8.54829	1.14262	0.845689	0.994154
322	VIT4_CAEEL	11.0902	8.18246	9.63634	9.66279	9.48473	9.57376	1.14772	0.862698	1.00521
323	VIT3_CAEEL	9.47508	6.89093	8.183	10.1642	9.48473	9.82446	0.932203	0.726529	0.829366
324	VIT5_CAEEL	11.0902	8.30089	9.69555	10.892	10.4543	10.6732	1.0182	0.794014	0.906107
325	VIT6_CAEEL	12.0549	9.96333	11.0091	10.8347	13.08	11.9573	1.11262	0.761722	0.93717
326	YMX8_CAEEL		1.59868	1.59868		12.4961	12.4961		0.127935	0.127935
327	RS25_CAEEL		0.411482	0.411482		13.4323	13.4323		0.0306336	0.0306336
			Mino Average	1.34122		Water Average	1.49509		Intra Run Ratio Average	1.12994
									Intra Run Ratio Average	0.999597
						Inter Run Ratio Average	0.897083

## Sheet: Tab_3
No	prot	mino_D8_T1	mino_D8_T2	Mino Average	water_D8_T1	water_D8_T2	Water Average	M1/W1	M2/W2	Intra Run Ratio Average
1	ADH1_CAEEL	0.104857	0.0700661	0.0874613	0.0944977	0.0982105	0.0963541	1.10962	0.713428	0.911524
2	ADH2_CAEEL	0.067373	0.0722885	0.0698307	0.0845975	0.121255	0.102926	0.796395	0.596168	0.696281
3	YP93_CAEEL		0.219288	0.219288		0.192648	0.192648		1.13828	1.13828
4	HGD_CAEEL		0.554445	0.554445		0.261788	0.261788		2.11791	2.11791
5	SUR5_CAEEL	0.182984	0.220358	0.201671	0.30462	0.238555	0.271587	0.600697	0.923721	0.762209
6	PLBL2_CAEEL	0.366606	0.368278	0.367442	0.168442	0.426869	0.297656	2.17645	0.862741	1.5196
7	RIR1_CAEEL	0.513994		0.513994	0.323857		0.323857	1.5871		1.5871
8	SUCA_CAEEL	0.997377	0.186582	0.591979	0.397166	0.267432	0.332299	2.51124	0.69768	1.60446
9	CAN_CAEEL		1.03697	1.03697		0.352966	0.352966		2.93789	2.93789
10	BAT43_CAEEL		0.567996	0.567996		0.369592	0.369592		1.53682	1.53682
11	EIF3C_CAEEL	0.710537		0.710537	0.370522		0.370522	1.91767		1.91767
12	FEAB_ECOLI		2.44818	2.44818		0.37262	0.37262		6.57017	6.57017
13	NMT_CAEEL		0.291977	0.291977		0.378683	0.378683		0.771031	0.771031
14	PUR6_CAEEL	0.471514		0.471514	0.3926		0.3926	1.201		1.201
15	PTRA_ECOLI		0.125125	0.125125		0.395704	0.395704		0.316209	0.316209
16	RL11_CAEEL		0.248094	0.248094		0.405149	0.405149		0.612354	0.612354
17	PHNI_ECOLI		0.227517	0.227517		0.410638	0.410638		0.554057	0.554057
18	SPT5H_CAEEL	0.487788	0.485281	0.486534	0.450328	0.376961	0.413645	1.08318	1.28735	1.18527
19	RL22_CAEEL		0.202891	0.202891		0.426352	0.426352		0.475878	0.475878
20	YS44_CAEEL		0.301891	0.301891		0.432822	0.432822		0.697494	0.697494
21	TFS2_CAEEL	0.160583	0.473732	0.317158	0.345305	0.525961	0.435633	0.465047	0.900698	0.682872
22	PPN1_CAEEL	0.686554		0.686554	0.447652		0.447652	1.53368		1.53368
23	AATC_CAEEL	0.442731	0.311852	0.377292	0.432406	0.463013	0.44771	1.02388	0.673529	0.848704
24	PRS10_CAEEL		0.232367	0.232367		0.447964	0.447964		0.518719	0.518719
25	RL28_CAEEL	0.700131	0.244163	0.472147	0.453301	0.455132	0.454217	1.54452	0.536466	1.04049
26	HOT_CAEEL		0.462136	0.462136		0.455874	0.455874		1.01374	1.01374
27	YSD2_CAEEL		0.355269	0.355269		0.457141	0.457141		0.777154	0.777154
28	SCOT_CAEEL	1.29322	0.261425	0.777324	0.330222	0.586232	0.458227	3.91623	0.445942	2.18108
29	PSB1_CAEEL	0.874915		0.874915	0.466489		0.466489	1.87553		1.87553
30	RL35A_CAEEL		0.35841	0.35841		0.469624	0.469624		0.763185	0.763185
31	6PGL_CAEEL		0.220626	0.220626		0.47458	0.47458		0.464887	0.464887
32	SYLC_CAEEL	1.60864		1.60864	0.479618		0.479618	3.354		3.354
33	TRPA1_CAEEL		0.227264	0.227264		0.486899	0.486899		0.466758	0.466758
34	PUR8_CAEEL		0.206258	0.206258		0.486981	0.486981		0.423543	0.423543
35	DKGA_ECOLI		0.451099	0.451099		0.495144	0.495144		0.911045	0.911045
36	CSK2A_CAEEL		0.304679	0.304679		0.498083	0.498083		0.611704	0.611704
37	SYGB_ECOLU	0.346527		0.346527	0.500658		0.500658	0.692144		0.692144
38	GCP_CAEEL	0.529887	0.2982	0.414044	0.536802	0.475129	0.505965	0.987119	0.62762	0.807369
39	IDH3B_CAEEL		0.270232	0.270232		0.507751	0.507751		0.532214	0.532214
40	NSF_CAEEL		0.717706	0.717706		0.509928	0.509928		1.40747	1.40747
41	RS26_CAEEL		0.330419	0.330419		0.510382	0.510382		0.647394	0.647394
42	MYO2_CAEEL	0.877365	0.432714	0.655039	0.304052	0.718985	0.511519	2.88557	0.601839	1.74371
43	YPT4_CAEEL		0.356299	0.356299		0.515498	0.515498		0.691174	0.691174
44	CH602_ECOK1	0.657378	0.391201	0.52429	0.392687	0.649509	0.521098	1.67405	0.602303	1.13818
45	PLSB_ECOSE		0.830122	0.830122		0.522641	0.522641		1.58832	1.58832
46	UCR1_CAEEL	0.593457		0.593457	0.525744		0.525744	1.1288		1.1288
47	ADHX_CAEEL	1.44352	0.527323	0.985421	0.462796	0.590444	0.52662	3.11913	0.893095	2.00611
48	RL15_CAEEL	0.470414	0.270269	0.370342	0.552293	0.506801	0.529547	0.851747	0.533284	0.692515
49	YLJ2_CAEEL	0.386724		0.386724	0.530688		0.530688	0.728722		0.728722
50	RL35_CAEEL		0.277673	0.277673		0.537571	0.537571		0.516533	0.516533
51	UNC87_CAEEL	0.559505	0.38869	0.474098	0.810883	0.271467	0.541175	0.689995	1.43181	1.0609
52	6PGD_CAEEL	0.500665	0.399061	0.449863	0.484891	0.604496	0.544694	1.03253	0.660154	0.846343
53	RL9_CAEEL	0.538117	0.256627	0.397372	0.609988	0.49037	0.550179	0.882176	0.523334	0.702755
54	RS25_CAEEL		0.256744	0.256744		0.557002	0.557002		0.46094	0.46094
55	RL10_CAEEL	0.545148	0.22055	0.382849	0.64711	0.472459	0.559785	0.842435	0.466814	0.654624
56	ACOC_CAEEL	0.533763	0.393411	0.463587	0.536816	0.591003	0.56391	0.994312	0.665666	0.829989
57	RL6_CAEEL	0.531262	0.201586	0.366424	0.649392	0.482993	0.566192	0.818091	0.417368	0.61773
58	R23A1_CAEEL	0.557652	0.221448	0.38955	0.595897	0.537477	0.566687	0.935819	0.412014	0.673917
59	RL21_CAEEL	0.517958	0.213022	0.36549	0.662603	0.471213	0.566908	0.781701	0.452071	0.616886
60	SYG_CAEEL	0.386838	0.44962	0.418229	0.655425	0.481519	0.568472	0.590209	0.933753	0.761981
61	MYO1_CAEEL	0.418582	0.410484	0.414533	0.631421	0.514276	0.572849	0.66292	0.798177	0.730549
62	FABP5_CAEEL	0.886969	0.26066	0.573814	0.567024	0.579422	0.573223	1.56425	0.449862	1.00706
63	RL3_CAEEL	0.505668	0.299759	0.402713	0.693532	0.454928	0.57423	0.729119	0.658916	0.694017
64	ATIF2_CAEEL	0.921681		0.921681	0.575206		0.575206	1.60235		1.60235
65	CYC_CAEEL	0.585654	0.335886	0.46077	0.600489	0.553485	0.576987	0.975296	0.606856	0.791076
66	VATB_CAEEL	0.532872	0.378729	0.455801	0.592525	0.562149	0.577337	0.899325	0.673715	0.78652
67	IPYR_ECOLI		0.435712	0.435712		0.578222	0.578222		0.753538	0.753538
68	TNNC2_CAEEL	0.53257	0.385534	0.459052	0.563138	0.597632	0.580385	0.945718	0.645102	0.79541
69	TCPD_CAEEL	0.127104	0.377336	0.25222	0.700963	0.460302	0.580632	0.181327	0.819758	0.500543
70	DIM1_CAEEL	0.317542	0.35437	0.335956	0.783761	0.377527	0.580644	0.405152	0.938661	0.671906
71	ACBP1_CAEEL	0.451016	0.263743	0.357379	0.629873	0.533039	0.581456	0.716043	0.494791	0.605417
72	RS28_CAEEL		0.857803	0.857803		0.584392	0.584392		1.46786	1.46786
73	RL18_CAEEL	0.578778	0.236894	0.407836	0.706574	0.462911	0.584742	0.819132	0.511749	0.665441
74	HCDH2_CAEEL	0.626224	0.449049	0.537637	0.553328	0.624969	0.589148	1.13174	0.718514	0.925128
75	RL4_CAEEL	0.558341	0.235495	0.396918	0.65157	0.527871	0.58972	0.856916	0.446122	0.651519
76	SYMC_CAEEL	0.35055	0.417765	0.384157	0.473066	0.7094	0.591233	0.741018	0.588899	0.664958
77	VATD_CAEEL		0.770674	0.770674		0.592558	0.592558		1.30059	1.30059
78	RL7_CAEEL	0.525695	0.254128	0.389911	0.673528	0.512228	0.592878	0.780509	0.496123	0.638316
79	RL36_CAEEL	0.566178	0.247961	0.40707	0.687792	0.499688	0.59374	0.823182	0.496233	0.659707
80	VATA_CAEEL	0.52367	0.394144	0.458907	0.626312	0.562583	0.594447	0.836117	0.700597	0.768357
81	DPO3X_ECOLI	0.283547	0.303	0.293274	0.409049	0.780278	0.594663	0.693187	0.388323	0.540755
82	ALF1_CAEEL	0.481112	0.309008	0.39506	0.558076	0.632886	0.595481	0.862091	0.488251	0.675171
83	KAPR_CAEEL	0.600777	0.554158	0.577467	0.602116	0.592015	0.597065	0.997776	0.936054	0.966915
84	RL8_CAEEL	0.45498	0.253447	0.354214	0.69544	0.510319	0.60288	0.654233	0.496645	0.575439
85	GYS_CAEEL	0.537214	0.44095	0.489082	0.65499	0.555514	0.605252	0.820187	0.79377	0.806978
86	EIF3I_CAEEL		0.0794527	0.0794527		0.605678	0.605678		0.13118	0.13118
87	RS9_CAEEL	0.555766	0.295048	0.425407	0.671109	0.543046	0.607078	0.828131	0.54332	0.685725
88	RL17_CAEEL	0.534332	0.238946	0.386639	0.70711	0.507344	0.607227	0.755656	0.470974	0.613315
89	FUMH_CAEEL	0.594515	0.495048	0.544781	0.581579	0.633867	0.607723	1.02224	0.780996	0.901619
90	RL13A_CAEEL	0.165058	0.43345	0.299254	0.518266	0.698166	0.608216	0.318481	0.620842	0.469661
91	SUCB1_CAEEL	0.538569	0.167183	0.352876	0.680133	0.539946	0.61004	0.791858	0.30963	0.550744
92	AKT1_CAEEL		0.423471	0.423471		0.612995	0.612995		0.690824	0.690824
93	CATA1_CAEEL	0.564654	0.333325	0.44899	0.669524	0.56477	0.617147	0.843366	0.590197	0.716782
94	RL7A_CAEEL	0.578977	0.265909	0.422443	0.692526	0.542054	0.61729	0.836037	0.490558	0.663297
95	FABP6_CAEEL	0.422011	0.257284	0.339648	0.757673	0.480821	0.619247	0.556983	0.535093	0.546038
96	AMPL_CAEEL		0.487259	0.487259		0.621744	0.621744		0.783697	0.783697
97	RL5_CAEEL	0.573958	0.252195	0.413077	0.705253	0.539234	0.622243	0.813833	0.467691	0.640762
98	IDH3A_CAEEL	0.625399	0.346136	0.485767	0.653658	0.597561	0.625609	0.956768	0.579248	0.768008
99	ARP3_CAEEL	0.608876		0.608876	0.626519		0.626519	0.971839		0.971839
100	RS4_CAEEL	0.592774	0.267464	0.430119	0.714169	0.542476	0.628322	0.830019	0.493043	0.661531
101	KARG1_CAEEL	0.59547	0.307523	0.451497	0.675246	0.585903	0.630574	0.881857	0.524871	0.703364
102	RS23_CAEEL	1.02569	0.278252	0.651971	0.722479	0.549439	0.635959	1.41968	0.506429	0.963056
103	RL18A_CAEEL	0.504222	0.272069	0.388146	0.720538	0.552736	0.636637	0.699785	0.492223	0.596004
104	RL13_CAEEL	0.411247	0.271044	0.341146	0.738708	0.545861	0.642284	0.556711	0.496545	0.526628
105	GBLP_CAEEL	0.611478	0.354541	0.48301	0.762086	0.527552	0.644819	0.802375	0.672049	0.737212
106	RL12_CAEEL	0.634249	0.277346	0.455797	0.792995	0.500696	0.646846	0.799814	0.55392	0.676867
107	RS2_CAEEL	0.584683	0.258202	0.421442	0.689305	0.604909	0.647107	0.848221	0.426844	0.637532
108	ECHM_CAEEL	0.53773	0.300664	0.419197	0.727745	0.571318	0.649532	0.7389	0.526264	0.632582
109	RL27_CAEEL	0.599831	0.278432	0.439131	0.710593	0.58921	0.649901	0.844127	0.472552	0.65834
110	GABT_CAEEL	0.579298	0.403233	0.491266	0.672006	0.636494	0.65425	0.862044	0.633522	0.747783
111	MIF2_CAEEL		0.421394	0.421394		0.656216	0.656216		0.642158	0.642158
112	CISY_CAEEL	0.644401	0.365497	0.504949	0.662692	0.656738	0.659715	0.972398	0.556535	0.764467
113	R23A2_CAEEL	0.697382	0.286356	0.491869	0.874886	0.453853	0.66437	0.797111	0.630943	0.714027
114	UBP14_CAEEL		0.724363	0.724363		0.666336	0.666336		1.08708	1.08708
115	SAHH_CAEEL	0.569925	0.311065	0.440495	0.718571	0.619521	0.669046	0.793137	0.502106	0.647621
116	RL19_CAEEL	0.522549	0.459791	0.49117	0.687688	0.653544	0.670616	0.759863	0.703536	0.731699
117	PEBPH_CAEEL	0.779158	0.386477	0.582818	0.633842	0.71766	0.675751	1.22926	0.538525	0.883893
118	RL23_CAEEL		0.368527	0.368527		0.676131	0.676131		0.545053	0.545053
119	MDHM_CAEEL	0.615027	0.345586	0.480307	0.72625	0.626551	0.6764	0.846854	0.551569	0.699211
120	CATA2_CAEEL	0.611149	0.39715	0.504149	0.762476	0.59168	0.677078	0.801531	0.671224	0.736378
121	ACBP3_CAEEL	0.492164		0.492164	0.678637		0.678637	0.725224		0.725224
122	ARF12_CAEEL	0.688297	0.429339	0.558818	0.716491	0.646056	0.681274	0.960649	0.664553	0.812601
123	DEOC_CAEEL		0.284467	0.284467		0.68453	0.68453		0.415566	0.415566
124	MSP32_CAEEL	0.31361	1.0688	0.691206	0.455398	0.91487	0.685134	0.68865	1.16826	0.928453
125	CEC1_CAEEL	0.448324	0.25703	0.352677	0.402151	0.969066	0.685609	1.11482	0.265235	0.690025
126	ATPA_CAEEL	0.754329	0.682523	0.718426	0.799313	0.575493	0.687403	0.943722	1.18598	1.06485
127	RS15_CAEEL	1.63671	1.04199	1.33935	0.761166	0.618924	0.690045	2.15026	1.68354	1.9169
128	PP2C1_CAEEL	1.1999	0.71366	0.956778	0.54683	0.833612	0.690221	2.19428	0.856106	1.52519
129	RPGF1_CAEEL		0.459897	0.459897		0.690749	0.690749		0.665794	0.665794
130	ACON_CAEEL	0.588742	0.384417	0.486579	0.740641	0.648623	0.694632	0.794908	0.592666	0.693787
131	GPX2_CAEEL	0.567615	0.202594	0.385104	0.808006	0.583384	0.695695	0.702488	0.347273	0.524881
132	RS7_CAEEL	0.590256	0.274674	0.432465	0.783528	0.608076	0.695802	0.753331	0.45171	0.60252
133	ODPB_CAEEL	0.637759	0.400501	0.51913	0.73495	0.659008	0.696979	0.867758	0.607733	0.737746
134	ODP2_CAEEL	0.711519	0.364646	0.538082	0.759225	0.635328	0.697277	0.937164	0.573949	0.755557
135	IFA1_CAEEL	0.511779	0.555459	0.533619	0.569593	0.830387	0.69999	0.8985	0.668916	0.783708
136	ATPB_CAEEL	0.704197	0.690886	0.697541	0.797196	0.604343	0.700769	0.883342	1.1432	1.01327
137	RS14_CAEEL	0.640364	0.24603	0.443197	0.774737	0.627763	0.70125	0.826557	0.391915	0.609236
138	MYO3_CAEEL	0.498809	0.399914	0.449362	0.711954	0.694055	0.703005	0.70062	0.5762	0.63841
139	RS3_CAEEL	0.602404	0.272182	0.437293	0.759697	0.650974	0.705335	0.792954	0.418115	0.605535
140	CH60_CAEEL	0.612614	0.392091	0.502353	0.741975	0.674189	0.708082	0.825653	0.581575	0.703614
141	KINH_CAEEL	0.536463		0.536463	0.708453		0.708453	0.757232		0.757232
142	G3P2_CAEEL		0.421602	0.421602		0.71008	0.71008		0.593739	0.593739
143	G3P3_CAEEL		0.377691	0.377691		0.71008	0.71008		0.531899	0.531899
144	VATF_CAEEL		0.449144	0.449144		0.71029	0.71029		0.632338	0.632338
145	ROA1_CAEEL		0.572515	0.572515		0.710777	0.710777		0.805477	0.805477
146	RS6_CAEEL	0.788631	0.382663	0.585647	0.824612	0.598891	0.711752	0.956366	0.638953	0.79766
147	RL10A_CAEEL	0.859046	0.32299	0.591018	0.889486	0.54139	0.715438	0.965778	0.596595	0.781186
148	RS12_CAEEL	0.645329	0.345739	0.495534	0.785831	0.645993	0.715912	0.821206	0.535205	0.678206
149	RS3A_CAEEL	0.667954	0.280478	0.474216	0.826899	0.613862	0.720381	0.807782	0.456907	0.632345
150	ODPA_CAEEL		0.401436	0.401436		0.72106	0.72106		0.556731	0.556731
151	RS8_CAEEL	0.637618	0.287943	0.46278	0.798477	0.644279	0.721378	0.798543	0.446922	0.622732
152	MLR1_CAEEL		0.461185	0.461185		0.721844	0.721844		0.638899	0.638899
153	SYGB_ECOUT		0.176907	0.176907		0.724029	0.724029		0.244337	0.244337
154	PURA_CAEEL	1.03513	0.50139	0.768261	0.663903	0.785829	0.724866	1.55916	0.638039	1.0986
155	ETFA_CAEEL	0.595283	0.402629	0.498956	0.782078	0.670888	0.726483	0.761155	0.600144	0.680649
156	RS5_CAEEL	0.516585	0.298648	0.407617	0.772808	0.681772	0.72729	0.668452	0.438048	0.55325
157	YQS6_CAEEL	0.15459		0.15459	0.72755		0.72755	0.21248		0.21248
158	PGK_CAEEL	0.642905	0.297488	0.470197	0.776867	0.678346	0.727606	0.827562	0.43855	0.633056
159	GLC7B_CAEEL	0.696191	0.421904	0.559047	0.938804	0.518107	0.728455	0.741572	0.814318	0.777945
160	NPBL_CAEEL		0.454083	0.454083		0.731937	0.731937		0.620385	0.620385
161	DHSA_CAEEL	0.443357	0.700028	0.571693	0.919998	0.551566	0.735782	0.481912	1.26916	0.875538
162	TNNI2_CAEEL	0.852782	0.522704	0.687743	0.768454	0.704852	0.736653	1.10974	0.741579	0.925658
163	ACADM_CAEEL	0.564789	0.318267	0.441528	0.709826	0.764696	0.737261	0.795672	0.416201	0.605936
164	SYH_CAEEL	0.271638	0.596066	0.433852	0.518608	0.966472	0.74254	0.523782	0.616745	0.570263
165	SMG1_CAEEL	1.45443		1.45443	0.744573		0.744573	1.95337		1.95337
166	TPM3_CAEEL	0.701402	0.533894	0.617648	0.823415	0.667696	0.745555	0.851822	0.799606	0.825714
167	ACP1_CAEEL	0.42937	0.228602	0.328986	1.05661	0.442217	0.749411	0.406368	0.516945	0.461656
168	YBYK_CAEEL	0.730238	0.902638	0.816438	0.649233	0.859278	0.754255	1.12477	1.05046	1.08762
169	NH2L1_CAEEL	0.454434		0.454434	0.759574		0.759574	0.598274		0.598274
170	YNCD_ECOLI		0.845719	0.845719		0.767513	0.767513		1.1019	1.1019
171	SMD3_CAEEL		0.288781	0.288781		0.769225	0.769225		0.375418	0.375418
172	GLBH_CAEEL	0.711305	0.654934	0.683119	0.861858	0.677533	0.769696	0.825315	0.966646	0.89598
173	RLA0_CAEEL	0.621505	0.147838	0.384671	0.849391	0.698555	0.773973	0.731706	0.211634	0.47167
174	RLA1_CAEEL	0.735217	0.380296	0.557756	0.844325	0.708471	0.776398	0.870775	0.536784	0.70378
175	TCPA_CAEEL		0.336373	0.336373		0.777146	0.777146		0.432831	0.432831
176	RLA2_CAEEL	0.694639	0.39531	0.544974	0.82286	0.732419	0.777639	0.844176	0.539732	0.691954
177	ODO1_CAEEL	0.452823	0.407026	0.429924	0.592854	0.963742	0.778298	0.763801	0.42234	0.59307
178	LDH_CAEEL	0.682054	0.401185	0.54162	0.83793	0.71884	0.778385	0.813975	0.558101	0.686038
179	MLE_CAEEL	0.737762	0.455069	0.596416	0.870155	0.687792	0.778974	0.847851	0.661638	0.754744
180	RS17_CAEEL	0.8595	0.990678	0.925089	0.895329	0.66738	0.781355	0.959982	1.48443	1.22221
181	RL26_CAEEL	0.475973	0.511023	0.493498	0.575141	0.991548	0.783345	0.827577	0.515379	0.671478
182	IF5A2_CAEEL	1.09498	0.442093	0.768536	0.970541	0.597996	0.784269	1.12822	0.73929	0.933752
183	UAP56_CAEEL	0.794629	0.772482	0.783556	0.821169	0.751354	0.786262	0.96768	1.02812	0.9979
184	HSP7F_CAEEL	0.720389	0.475634	0.598012	0.804556	0.769932	0.787244	0.895387	0.617761	0.756574
185	TDX1_CAEEL	0.860566	0.598513	0.72954	0.794101	0.780411	0.787256	1.0837	0.766921	0.92531
186	EIF3A_CAEEL	0.613271	0.289096	0.451183	0.647612	0.930578	0.789095	0.946972	0.310662	0.628817
187	SYFB_CAEEL	0.631236	0.369425	0.500331	0.765151	0.815915	0.790533	0.824982	0.452774	0.638878
188	YZVL_CAEEL	0.54859	0.498204	0.523397	0.857696	0.740469	0.799083	0.639609	0.672822	0.656215
189	DKC1_CAEEL		0.828547	0.828547		0.802492	0.802492		1.03247	1.03247
190	PSB3_CAEEL		0.652828	0.652828		0.803133	0.803133		0.812852	0.812852
191	PYC1_CAEEL	0.701942	0.418849	0.560396	0.948879	0.666226	0.807553	0.739759	0.62869	0.684224
192	TNNT_CAEEL	0.792935	0.52494	0.658938	0.792186	0.823551	0.807868	1.00095	0.637411	0.819178
193	CLC87_CAEEL		1.34431	1.34431		0.808772	0.808772		1.66216	1.66216
194	TBB1_CAEEL	0.688403	0.483262	0.585832	0.722406	0.900172	0.811289	0.95293	0.536854	0.744892
195	PSDE_CAEEL		0.934105	0.934105		0.815572	0.815572		1.14534	1.14534
196	KAD1_CAEEL		0.306926	0.306926		0.818828	0.818828		0.374836	0.374836
197	FBRL_CAEEL		0.359195	0.359195		0.819818	0.819818		0.43814	0.43814
198	UFD1_CAEEL	3.53334	0.175541	1.85444	0.558081	1.08725	0.822665	6.33123	0.161454	3.24634
199	TBB4_CAEEL	0.695555	0.524983	0.610269	0.759058	0.900172	0.829615	0.91634	0.583203	0.749771
200	RS16_CAEEL	0.599906	0.254691	0.427298	0.957877	0.725741	0.841809	0.626287	0.350939	0.488613
201	TCPB_CAEEL	0.572596	0.320212	0.446404	0.752624	0.939388	0.846006	0.7608	0.340873	0.550837
202	RS19_CAEEL	0.687946	0.411992	0.549969	1.01674	0.682215	0.84948	0.676617	0.603903	0.64026
203	3HIDH_CAEEL		0.484489	0.484489		0.851135	0.851135		0.569227	0.569227
204	PSMD1_CAEEL	0.770686	0.406043	0.588364	0.934634	0.768383	0.851508	0.824586	0.528438	0.676512
205	PSMD8_CAEEL		0.710688	0.710688		0.852408	0.852408		0.833742	0.833742
206	SYTC_CAEEL	0.81896	0.667587	0.743273	0.805169	0.900891	0.85303	1.01713	0.741029	0.879079
207	SODC_CAEEL	0.683671	0.425954	0.554813	0.917225	0.795825	0.856525	0.745369	0.535236	0.640303
208	VATH2_CAEEL	0.607253	0.253186	0.43022	0.912202	0.802482	0.857342	0.6657	0.315504	0.490602
209	KAD2_CAEEL	0.782602	0.378574	0.580588	0.911966	0.807239	0.859602	0.858149	0.468973	0.663561
210	CALM_CAEEL	0.819878	0.534524	0.677201	0.928349	0.795821	0.862085	0.883157	0.671663	0.77741
211	TPM1_CAEEL	0.762961	0.529436	0.646199	0.983812	0.741192	0.862502	0.775515	0.714304	0.744909
212	YLA4_CAEEL	0.742635	0.47214	0.607388	0.924169	0.804605	0.864387	0.803571	0.586798	0.695184
213	VATC_CAEEL	0.625618	0.163086	0.394352	0.81863	0.910816	0.864723	0.764225	0.179055	0.47164
214	RSSA_CAEEL	0.638839	0.268765	0.453802	0.976511	0.753312	0.864911	0.654206	0.356778	0.505492
215	RS13_CAEEL	0.493478	0.421265	0.457371	0.987438	0.748626	0.868032	0.499756	0.562717	0.531236
216	MLR2_CAEEL	0.685864		0.685864	0.868036		0.868036	0.790133		0.790133
217	SMD1_CAEEL	0.501963	0.779011	0.640487	1.10589	0.634551	0.870222	0.453898	1.22766	0.840778
218	CRI3_CAEEL	0.658758	0.565539	0.612149	0.868703	0.872232	0.870467	0.758324	0.648381	0.703353
219	CYP3_CAEEL	0.753044	0.405269	0.579156	0.676691	1.06945	0.873072	1.11283	0.378949	0.745891
220	KAD_ECO45	0.593296		0.593296	0.876196		0.876196	0.677128		0.677128
221	MYSP_CAEEL	0.899003	0.672261	0.785632	0.726507	1.03047	0.878489	1.23743	0.652382	0.944907
222	PSB2_CAEEL	1.03366	0.573972	0.803815	0.989243	0.775544	0.882394	1.0449	0.74009	0.892494
223	PCCA_CAEEL	0.842344	0.469851	0.656097	0.887599	0.87804	0.88282	0.949013	0.535113	0.742063
224	BGLB_ECOLI		0.110962	0.110962		0.883717	0.883717		0.125562	0.125562
225	LIN53_CAEEL	1.02728		1.02728	0.88764		0.88764	1.15732		1.15732
226	GSTP1_CAEEL	0.790873	0.641978	0.716425	0.827862	0.961926	0.894894	0.95532	0.667388	0.811354
227	ODO2_ECO57	7.89753		7.89753	0.902187		0.902187	8.75376		8.75376
228	CALR_CAEEL	0.975462	0.62574	0.800601	0.909717	0.915264	0.912491	1.07227	0.683671	0.877971
229	METK1_CAEEL	0.599605	0.310134	0.454869	1.16234	0.663851	0.913097	0.515859	0.467174	0.491516
230	YUW5_CAEEL	1.09083	0.751953	0.92139	0.832029	0.99763	0.91483	1.31104	0.75374	1.03239
231	DNAK_ECOHS	1.26601	0.442475	0.854242	1.32416	0.515344	0.919753	0.956084	0.858602	0.907343
232	SYV_CAEEL	0.29369	0.40633	0.35001	1.14632	0.708588	0.927452	0.256203	0.573436	0.414819
233	ANC1_CAEEL	0.934632	0.608161	0.771396	1.02241	0.834976	0.928695	0.914142	0.728357	0.82125
234	RS21_CAEEL	0.736492		0.736492	0.931384		0.931384	0.790751		0.790751
235	MMSA_CAEEL	0.783772	0.393932	0.588852	1.07572	0.788258	0.931991	0.7286	0.49975	0.614175
236	TCPE_CAEEL	0.726823	0.283101	0.504962	0.98781	0.876465	0.932138	0.735792	0.323003	0.529397
237	TG210_CAEEL	0.689884	0.394613	0.542249	0.871405	1.00227	0.936839	0.791691	0.393719	0.592705
238	NAS11_CAEEL	0.311474		0.311474	0.947712		0.947712	0.328659		0.328659
239	HPPD_CAEEL	1.03359	0.662691	0.84814	0.960726	0.943649	0.952187	1.07584	0.702264	0.889053
240	GST7_CAEEL	0.828021	0.559786	0.693904	0.967091	0.942179	0.954635	0.856198	0.59414	0.725169
241	METK4_CAEEL	1.14797	0.57274	0.860354	1.16234	0.747456	0.9549	0.987632	0.766252	0.876942
242	SYQ_CAEEL		0.522251	0.522251		0.957391	0.957391		0.545494	0.545494
243	CLH_CAEEL	0.642039	0.447983	0.545011	0.536043	1.38442	0.96023	1.19774	0.323589	0.760664
244	IF4A_CAEEL	0.651627	0.339568	0.495597	0.877802	1.04293	0.960367	0.742339	0.32559	0.533965
245	GSTO2_CAEEL		0.392096	0.392096		0.97388	0.97388		0.402612	0.402612
246	ACT1_CAEEL	0.898333	0.559299	0.728816	1.04168	0.908325	0.975002	0.862389	0.615747	0.739068
247	14332_CAEEL	0.885866	0.440511	0.663188	0.944095	1.008	0.976047	0.938323	0.437015	0.687669
248	SYK_CAEEL	0.649546	0.234109	0.441828	0.778883	1.17424	0.976564	0.833946	0.19937	0.516658
249	YOCA_CAEEL	0.576636	0.373191	0.474913	0.946248	1.00889	0.977567	0.609392	0.369904	0.489648
250	YPJ1_CAEEL		2.45241	2.45241		0.983868	0.983868		2.49262	2.49262
251	YH24_CAEEL	0.644978	0.429493	0.537235	0.974023	0.996971	0.985497	0.662179	0.430798	0.546489
252	PHS_CAEEL	1.07742		1.07742	0.987337		0.987337	1.09124		1.09124
253	CGL2_CAEEL	0.377252		0.377252	0.992089		0.992089	0.380261		0.380261
254	G3P1_CAEEL	0.807976	0.968501	0.888239	1.07758	0.921107	0.999345	0.749804	1.05145	0.900629
255	TTR16_CAEEL		0.680948	0.680948		1.00142	1.00142		0.679979	0.679979
256	TCTP_CAEEL	0.882387	0.586722	0.734554	1.03058	0.978964	1.00477	0.856207	0.599329	0.727768
257	NACA_CAEEL	0.815712	0.519479	0.667595	1.05442	0.960391	1.0074	0.773614	0.540903	0.657258
258	SODM1_CAEEL	0.8538	0.58446	0.71913	1.16927	0.851684	1.01048	0.730199	0.68624	0.708219
259	CLC91_CAEEL		0.789877	0.789877		1.01175	1.01175		0.7807	0.7807
260	IFB1_CAEEL	0.912774	0.377777	0.645275	1.16091	0.872264	1.01659	0.786254	0.4331	0.609677
261	PROF2_CAEEL	1.21604		1.21604	1.01668		1.01668	1.19609		1.19609
262	PSA6_CAEEL		0.610845	0.610845		1.0184	1.0184		0.59981	0.59981
263	AL7A1_CAEEL	0.745118	0.423965	0.584542	1.18843	0.855455	1.02194	0.626976	0.495602	0.561289
264	MYO4_CAEEL	0.950079	0.439479	0.694779	1.13094	0.928637	1.02979	0.840078	0.473251	0.656665
265	IPYR_CAEEL	1.03237	0.697225	0.864797	0.988135	1.07604	1.03209	1.04477	0.647957	0.846361
266	PSA1_CAEEL		0.50633	0.50633		1.03282	1.03282		0.490239	0.490239
267	ACT2_CAEEL	0.906853	0.569137	0.737995	1.07047	1	1.03523	0.847154	0.569137	0.708146
268	BTF3_CAEEL	0.788572	0.492541	0.640556	1.17496	0.903609	1.03929	0.671146	0.545083	0.608115
269	PP2C2_CAEEL	1.22257		1.22257	1.04411		1.04411	1.17092		1.17092
270	ENO_CAEEL	0.910388	0.563378	0.736883	1.11172	0.989656	1.05069	0.818904	0.569266	0.694085
271	PROF3_CAEEL	1.00316	0.55133	0.777245	0.990352	1.11382	1.05209	1.01293	0.49499	0.753961
272	GLYC_CAEEL	0.894136	0.545788	0.719962	1.17255	0.931868	1.05221	0.762557	0.585692	0.674124
273	EF2_CAEEL	0.811643	0.569381	0.690512	1.01347	1.09303	1.05325	0.800854	0.520919	0.660887
274	PSA7_CAEEL	0.984754	0.59997	0.792362	1.13763	0.98143	1.05953	0.865616	0.611322	0.738469
275	MPI_CAEEL		0.872468	0.872468		1.06181	1.06181		0.821679	0.821679
276	RSMB_CAEEL		0.444484	0.444484		1.06663	1.06663		0.416719	0.416719
277	EF1A_CAEEL	0.886906	0.452633	0.66977	1.10816	1.04066	1.07441	0.80034	0.434948	0.617644
278	TBA2_CAEEL	0.938857	0.486194	0.712526	1.02535	1.13612	1.08074	0.915643	0.427943	0.671793
279	PDIA6_CAEEL	1.19867	1.07222	1.13545	0.95777	1.20812	1.08295	1.25152	0.887511	1.06952
280	CYP6_CAEEL	1.00779		1.00779	1.08512		1.08512	0.928735		0.928735
281	ALF2_CAEEL	0.940077	0.536792	0.738435	1.18204	0.999907	1.09097	0.795303	0.536842	0.666072
282	OAT_CAEEL	0.980983	0.544921	0.762952	1.26644	0.92362	1.09503	0.774602	0.589984	0.682293
283	PSA3_CAEEL	0.78966	0.619249	0.704454	1.08136	1.11114	1.09625	0.730248	0.557308	0.643778
284	SYIC_CAEEL		0.353319	0.353319		1.09767	1.09767		0.321882	0.321882
285	UAP1_CAEEL	1.31338	0.287827	0.800601	1.11969	1.08656	1.10313	1.17298	0.264896	0.718936
286	TBB2_CAEEL	1.0065	0.525592	0.766045	1.09576	1.11244	1.1041	0.918535	0.472468	0.695502
287	UBIQ_CAEEL	1.00224	0.460306	0.731272	1.03783	1.19555	1.11669	0.965706	0.385015	0.675361
288	TPIS_CAEEL	0.942175	0.568892	0.755533	1.15491	1.09348	1.12419	0.8158	0.52026	0.66803
289	PDI2_CAEEL	0.909584	0.741325	0.825454	1.10311	1.1471	1.1251	0.824564	0.646262	0.735413
290	CHITL_CAEEL	1.80071	0.389633	1.09517	0.854361	1.44198	1.14817	2.10767	0.270208	1.18894
291	TCPQ_CAEEL	1.23697	0.521321	0.879146	1.14708	1.16346	1.15527	1.07836	0.448077	0.76322
292	ADF1_CAEEL	0.734443	0.844728	0.789585	1.1683	1.15451	1.16141	0.628641	0.731674	0.680158
293	EIF3B_CAEEL		0.499009	0.499009		1.16767	1.16767		0.427354	0.427354
294	14331_CAEEL	1.05823	0.496547	0.777389	1.16617	1.18019	1.17318	0.907444	0.420736	0.66409
295	CEX1_CAEEL		0.5506	0.5506		1.1799	1.1799		0.46665	0.46665
296	GADC_ECO57		0.315737	0.315737		1.18296	1.18296		0.266903	0.266903
297	YSE2_CAEEL		0.553271	0.553271		1.18517	1.18517		0.466829	0.466829
298	PSA4_CAEEL	1.23725	0.627021	0.932138	1.28159	1.09005	1.18582	0.965406	0.57522	0.770313
299	EF1B1_CAEEL	1.01503	0.501371	0.758199	1.33133	1.06941	1.20037	0.762415	0.468828	0.615622
300	TCPZ_CAEEL	0.715728	0.59568	0.655704	1.31284	1.08848	1.20066	0.545174	0.547258	0.546216
301	EF1B2_CAEEL	1.01652	0.501371	0.758944	1.31034	1.09342	1.20188	0.775764	0.458534	0.617149
302	HSP7C_CAEEL	1.0964	0.69761	0.897004	1.26993	1.13705	1.20349	0.863356	0.613525	0.73844
303	SUMO_CAEEL		0.482617	0.482617		1.2039	1.2039		0.400877	0.400877
304	PSA5_CAEEL	1.05513	0.567323	0.811229	1.08829	1.33532	1.21181	0.969537	0.424858	0.697197
305	SYDC_CAEEL	1.14411	0.506959	0.825533	1.16668	1.27692	1.2218	0.980653	0.397017	0.688835
306	UGDH_CAEEL	1.47213	0.0682892	0.770211	1.33784	1.12006	1.22895	1.10038	0.0609692	0.580676
307	2AAA_CAEEL	0.625232	0.472391	0.548811	1.21841	1.25754	1.23798	0.513153	0.375647	0.4444
308	ACLY_CAEEL	1.21939	0.896354	1.05787	1.03693	1.45676	1.24685	1.17596	0.615307	0.895635
309	TERA2_CAEEL	1.19297	0.460211	0.826588	1.29644	1.22764	1.26204	0.920186	0.374875	0.64753
310	RO60_CAEEL	1.00056	0.699375	0.849967	1.22078	1.34023	1.2805	0.819609	0.521833	0.670721
311	ENTF_ECO57		2.52069	2.52069		1.28237	1.28237		1.96564	1.96564
312	TERA1_CAEEL	1.19297	0.447034	0.82	1.33941	1.22764	1.28353	0.890663	0.364141	0.627402
313	CYP7_CAEEL	1.15318	0.63686	0.89502	1.39628	1.18566	1.29097	0.825895	0.537133	0.681514
314	HSP10_CAEEL		0.286517	0.286517		1.30031	1.30031		0.220345	0.220345
315	SYNC_CAEEL	0.282638	0.695311	0.488974	1.24632	1.36079	1.30356	0.226778	0.510959	0.368869
316	CYP5_CAEEL	0.82804	0.547308	0.687674	1.47626	1.17004	1.32315	0.560904	0.467768	0.514336
317	KARG2_CAEEL	1.03622	0.770549	0.903382	1.63768	1.02592	1.3318	0.632736	0.75108	0.691908
318	HEXA_CAEEL		1.66976	1.66976		1.33586	1.33586		1.24995	1.24995
319	CYP1_CAEEL	0.871146	0.535704	0.703425	1.42959	1.24614	1.33787	0.609366	0.429891	0.519629
320	MSH5_CAEEL		0.689347	0.689347		1.33982	1.33982		0.514506	0.514506
321	HSP7D_CAEEL	1.23075	0.866211	1.04848	1.40635	1.33518	1.37077	0.875135	0.648758	0.761946
322	RBSB_ECOLI		0.811875	0.811875		1.372	1.372		0.591744	0.591744
323	RAN_CAEEL	1.1785	0.751123	0.96481	1.324	1.44176	1.38288	0.890101	0.520975	0.705538
324	SYSC_CAEEL	1.16889	0.88549	1.02719	1.31461	1.46082	1.38772	0.889154	0.606159	0.747657
325	HSP7A_CAEEL	1.18725	0.645304	0.916276	1.46263	1.33669	1.39966	0.811721	0.482764	0.647242
326	OMPF_ECOLI	0.962094	1.81845	1.39027	0.859032	1.94577	1.4024	1.11998	0.934565	1.02727
327	CGH1_CAEEL	1.24848	0.236546	0.742511	1.62657	1.19855	1.41256	0.767552	0.19736	0.482456
328	IMPA1_CAEEL	3.96325	0.632742	2.29799	1.0588	1.78228	1.42054	3.74314	0.355017	2.04908
329	YGFZ_ECO5E		1.88318	1.88318		1.42743	1.42743		1.31928	1.31928
330	EF1G_CAEEL	1.01108	0.449207	0.730145	1.40042	1.46825	1.43433	0.721987	0.305947	0.513967
331	PLBL1_CAEEL	0.595396		0.595396	1.46744		1.46744	0.405739		0.405739
332	HSP90_CAEEL	1.14272	0.396346	0.769533	1.50245	1.43301	1.46773	0.760569	0.276582	0.518576
333	FABP9_CAEEL	1.53577	0.901654	1.21871	1.44173	1.53282	1.48728	1.06522	0.588232	0.826729
334	IF5A1_CAEEL	1.17628		1.17628	1.49808		1.49808	0.785194		0.785194
335	GPDH2_CAEEL		0.1897	0.1897		1.54257	1.54257		0.122976	0.122976
336	PSMD3_CAEEL		0.457594	0.457594		1.54307	1.54307		0.296549	0.296549
337	PDI1_CAEEL	1.48013	0.959865	1.22	1.79299	1.35479	1.57389	0.825512	0.708499	0.767005
338	GST36_CAEEL	0.944629		0.944629	1.60871		1.60871	0.587196		0.587196
339	PCNA_CAEEL		4.18465	4.18465		1.624	1.624		2.57675	2.57675
340	G3P1_ECO57	0.442248	2.41739	1.42982	0.930029	2.39817	1.6641	0.475521	1.00801	0.741767
341	MIG23_CAEEL	3.71109		3.71109	1.71094		1.71094	2.16904		2.16904
342	PROF1_CAEEL	1.25845	0.711785	0.985117	1.69208	1.75091	1.7215	0.743727	0.406523	0.575125
343	ASP6_CAEEL	2.19894	1.45528	1.82711	1.33904	2.14518	1.74211	1.64218	0.678394	1.16029
344	DPY30_CAEEL	1.04748		1.04748	1.82074		1.82074	0.575307		0.575307
345	TBA8_CAEEL	1.44029	0.465149	0.952718	1.60014	2.0474	1.82377	0.900101	0.22719	0.563646
346	CHIT_CAEEL	1.94285		1.94285	1.86678		1.86678	1.04075		1.04075
347	RIR2_CAEEL	1.69015	0.603391	1.14677	1.70743	2.42061	2.06402	0.989878	0.249273	0.619575
348	FAR1_CAEEL	1.5417	0.486619	1.01416	2.96613	1.20645	2.08629	0.519769	0.403349	0.461559
349	EGL4_CAEEL	0.317582		0.317582	2.0907		2.0907	0.151902		0.151902
350	F37C4_CAEEL	2.01999	0.9281	1.47404	2.6392	1.7799	2.20955	0.765379	0.521435	0.643407
351	RL24_CAEEL	0.558422	0.265195	0.411808	4.01713	0.461438	2.23928	0.13901	0.574714	0.356862
352	FABP1_CAEEL	2.09766	0.857512	1.47758	3.04911	1.81422	2.43167	0.687956	0.472661	0.580309
353	YZG1_CAEEL	0.88092		0.88092	2.87263		2.87263	0.30666		0.30666
354	H2AV_CAEEL		0.942731	0.942731		2.88198	2.88198		0.327113	0.327113
355	HSP17_CAEEL		0.337121	0.337121		3.05321	3.05321		0.110415	0.110415
356	SIP1_CAEEL	2.10895	1.60705	1.858	3.19999	2.98124	3.09061	0.659048	0.539055	0.599051
357	FAR2_CAEEL	3.26674	0.64513	1.95594	3.68746	2.77091	3.22918	0.885907	0.232823	0.559365
358	TBH1_CAEEL	0.392013		0.392013	3.27814		3.27814	0.119584		0.119584
359	YZ10_CAEEL	2.0516	2.05355	2.05258	3.65126	3.61012	3.63069	0.561888	0.568832	0.56536
360	FABP2_CAEEL	3.68182	1.51991	2.60087	4.39274	3.57848	3.98561	0.838161	0.424737	0.631449
361	TIMPL_CAEEL	3.09865	2.18762	2.64313	5.24028	2.80187	4.02107	0.591314	0.78077	0.686042
362	TUB1_CAEEL	0.782297	1.26349	1.02289	7.98279	0.930041	4.45642	0.0979979	1.35853	0.728263
363	HSP12_CAEEL	7.45345		7.45345	4.96619		4.96619	1.50084		1.50084
364	VIT1_CAEEL	5.78755	2.77262	4.28009	4.53801	5.8907	5.21435	1.27535	0.470677	0.873014
365	VIT2_CAEEL	5.88112	3.20657	4.54384	5.48539	6.85174	6.16857	1.07214	0.467993	0.770068
366	U375A_CAEEL	7.68546		7.68546	6.49656		6.49656	1.18301		1.18301
367	HSP11_CAEEL	6.52462	6.01381	6.26921	5.75814	11.2969	8.52754	1.13311	0.532339	0.832726
368	VIT4_CAEEL	10.0315	3.9772	7.00437	9.57466	8.0692	8.82193	1.04772	0.492887	0.770302
369	VIT3_CAEEL	9.16351		9.16351	10.196		10.196	0.898737		0.898737
370	VIT5_CAEEL	10.1284	4.28903	7.2087	11.2631	9.30535	10.2842	0.899252	0.460921	0.680087
371	VIT6_CAEEL	11.6905	4.03137	7.86091	12.9501	10.14	11.545	0.902733	0.397571	0.650152
			Minocycline Average	0.843733		Water Average	1.10001		Intra Run Ratio Average	0.826006
						Inter Run Ratio Average	0.767024

## Sheet: Tab_4
No	prot	mino_D1_T1	mino_D1_T2	mino_D6_T1	mino_D6_T2	mino_D8_T1	mino_D8_T2	water_D1_T1	water_D1_T2	water_D6_T1	water_D6_T2	water_D8_T1	water_D8_T2
1	14331_CAEEL	0.606977	0.572715	1.30904	1.47833	1.05823	0.496547	0.804633	0.848771	1.19129	1.4244	1.16617	1.18019
2	14332_CAEEL	0.478882	0.423513	1.11441	1.45101	0.885866	0.440511	0.515051	0.53786	1.08819	1.51573	0.944095	1.008
3	2AAA_CAEEL	.	0.700069	1.21359	0.864205	0.625232	0.472391	0.947113	0.643057	1.5865	1.54756	1.21841	1.25754
4	3HAO_CAEEL	.	.	.	.	.	.	.	.	.	0.526417	.	.
5	3HIDH_CAEEL	0.812071	0.887937	.	1.22111	3.31249	0.484489	1.05888	0.908115	.	1.18587	.	0.851135
6	6PGD_CAEEL	.	0.658604	0.824139	1.01435	0.500665	0.399061	0.815517	0.928169	.	0.706627	0.484891	0.604496
7	6PGL_CAEEL	.	.	0.625144	.	.	0.220626	.	.	.	.	.	0.47458
8	AAPK1_CAEEL	.	.	.	.	1.11955	.	.	.	.	.	.	.
9	AAPK2_CAEEL	.	.	1.19817	.	.	.	.	.	.	.	.	.
10	AATC_CAEEL	0.495763	0.49311	0.337001	0.787712	0.442731	0.311852	0.61663	0.808928	0.801022	0.838362	0.432406	0.463013
11	AAT_ECOLI	.	.	.	.	.	.	0.47021	.	.	.	0.432406	.
12	ABL1_CAEEL	.	.	.	.	.	.	.	.	.	.	0.477794	.
13	ACADM_CAEEL	0.583916	0.533692	0.779287	0.984894	0.564789	0.318267	0.61113	0.847583	.	1.02805	0.709826	0.764696
14	ACBP1_CAEEL	0.632237	0.548197	0.709389	0.615538	0.451016	0.263743	0.778716	0.923198	0.657548	0.694012	0.629873	0.533039
15	ACBP3_CAEEL	0.448981	0.527458	0.898652	0.88177	0.492164	.	.	0.779994	1.16405	1.11462	0.678637	0.706507
16	ACFD_ECOLI	.	.	.	.	.	.	.	.	0.25627	.	.	.
17	ACLY_CAEEL	1.86885	0.909774	1.48271	0.784387	1.21939	0.896354	1.02736	0.604836	.	1.10733	1.03693	1.45676
18	ACM1_CAEEL	.	.	.	.	0.457943	.	.	.	.	.	.	.
19	ACOC_CAEEL	0.711181	0.619775	0.589472	0.816998	0.533763	0.393411	0.884658	0.957192	0.641489	0.683768	0.536816	0.591003
20	ACON_CAEEL	0.569579	0.527427	0.708948	0.891882	0.588742	0.384417	0.698201	0.819381	0.646591	0.913394	0.740641	0.648623
21	ACP1_CAEEL	0.310302	.	.	0.825505	0.42937	0.228602	0.943156	0.460484	.	.	1.05661	0.442217
22	ACRF_ECOLI	.	.	.	.	0.495925	.	.	.	.	.	.	.
23	ACT1_CAEEL	0.64991	0.580997	1.08253	1.50359	0.898333	0.559299	0.507042	0.84704	1.1056	1.42465	1.04168	0.908325
24	ACT2_CAEEL	0.661524	0.614955	1.12469	1.50508	0.906853	0.569137	0.538651	0.938413	1.11461	1.46831	1.07047	1
25	ADF1_CAEEL	0.203063	0.201277	1.7004	1.47555	0.734443	0.844728	0.590522	1.69931	0.156333	1.82383	1.1683	1.15451
26	ADF2_CAEEL	0.573289	0.469493	0.717972	.	.	1.19391	.	0.468477	.	.	.	.
27	ADH1_CAEEL	0.29952	0.262234	0.107555	0.20141	0.104857	0.0700661	0.368754	0.437676	0.124788	0.222268	0.0944977	0.0982105
28	ADH2_CAEEL	0.239609	0.22969	0.125296	.	0.067373	0.0722885	0.326494	.	.	.	0.0845975	0.121255
29	ADHX_CAEEL	0.597186	0.402486	.	0.425457	1.44352	0.527323	.	0.817976	.	0.753366	0.462796	0.590444
30	ADRM1_CAEEL	.	0.400991	0.185393	.	.	.	.	.	.	.	.	.
31	AKT1_CAEEL	.	0.601895	.	.	1.67807	0.423471	0.401321	1.64736	.	1.44978	.	0.612995
32	AL7A1_CAEEL	0.743117	0.656184	1.23897	0.868303	0.745118	0.423965	0.951936	1.33558	1.8881	1.0504	1.18843	0.855455
33	ALF1_CAEEL	0.376387	0.385583	0.810599	0.836495	0.481112	0.309008	0.453186	0.547591	0.584945	1.10839	0.558076	0.632886
34	ALF2_CAEEL	0.711292	0.678833	1.20833	1.31544	0.940077	0.536792	1.0881	1.22656	1.18431	1.45122	1.18204	0.999907
35	ALH13_CAEEL	.	.	.	.	.	.	0.456946	4.50044	.	.	.	0.817799
36	ALX1_CAEEL	.	.	1.18584	0.889141	0.245887	.	.	.	.	1.04549	.	.
37	AMPL_CAEEL	.	0.604573	.	0.635905	0.780441	0.487259	.	0.653067	.	1.34843	.	0.621744
38	AN321_CAEEL	.	.	2.78822	.	.	.	.	.	.	.	.	.
39	AN322_CAEEL	.	0.609971	.	.	.	.	.	1.94975	.	3.47846	.	1.28383
40	ANC1_CAEEL	0.484836	0.595596	0.937621	1.29464	0.934632	0.608161	0.454223	0.635579	0.794792	1.40244	1.02241	0.834976
41	ANKHM_CAEEL	.	.	.	.	.	.	.	.	0.902334	.	.	.
42	AP1M_CAEEL	.	.	.	.	.	.	0.81139	.	.	.	.	1.05271
43	ARF12_CAEEL	0.536014	0.30121	0.876358	1.54606	0.688297	0.429339	0.585125	0.759417	1.10249	1.14145	0.716491	0.646056
44	ARL3_CAEEL	.	.	.	0.862161	.	.	.	.	.	.	.	.
45	ARP3_CAEEL	.	0.717794	.	0.805425	0.608876	.	.	1.20875	.	0.914967	0.626519	.
46	ARPC2_CAEEL	.	.	.	.	.	.	.	.	.	0.849929	.	.
47	ARPC3_CAEEL	.	.	.	.	.	.	.	.	.	.	.	0.295743
48	ARSA1_ECOLX	.	.	.	1.18423	.	.	.	.	.	.	.	.
49	ASP3_CAEEL	.	0.732139	.	.	.	.	.	.	.	.	.	.
50	ASP6_CAEEL	0.631286	0.970552	2.13863	2.44568	2.19894	1.45528	0.628749	1.01755	1.56411	2.39333	1.33904	2.14518
51	ATIF2_CAEEL	0.812242	0.437838	.	0.667521	0.921681	0.220057	0.570757	0.603662	0.98624	0.655853	0.575206	.
52	ATPA_CAEEL	0.821345	0.90991	0.880641	1.10481	0.754329	0.682523	0.633973	1.48019	0.63833	0.997997	0.799313	0.575493
53	ATPA_ECOBW	.	0.573397	.	.	.	.	.	.	.	.	0.326761	.
54	ATPB_CAEEL	0.950993	0.882311	0.879119	1.06072	0.704197	0.690886	0.690709	1.47253	0.764426	1.10867	0.797196	0.604343
55	ATPD_CAEEL	1.46799	0.915113	0.710292	.	1.54362	.	.	.	.	.	.	.
56	ATPK_CAEEL	.	.	.	.	.	.	.	1.08773	.	.	.	.
57	AZOR_ECOL5	.	.	.	.	.	0.489256	.	.	.	.	.	.
58	BAF1_CAEEL	.	.	2.58133	.	.	.	.	.	.	.	.	.
59	BARA_ECOLI	.	1.00224	0.468728	.	.	0.361004	.	.	.	.	2.48532	.
60	BAT15_CAEEL	.	.	.	.	.	.	.	.	.	.	0.918284	.
61	BAT43_CAEEL	1.90111	.	.	1.0391	.	0.567996	.	.	.	.	.	0.369592
62	BAT45_CAEEL	.	0.61155	.	.	.	.	0.994048	.	.	.	.	.
63	BAX_ECOLI	.	.	.	.	.	0.501715	.	.	.	.	.	.
64	BCAT_CAEEL	.	.	.	.	.	.	0.639565	.	.	.	.	.
65	BGAL_ECO5E	.	.	.	.	.	.	3.08771	.	.	.	.	.
66	BGLB_ECOLI	.	0.231203	.	.	.	0.110962	.	.	.	1.32947	.	0.883717
67	BIOH_ECO27	.	.	.	.	.	.	.	.	.	.	1.34234	.
68	BISC_ECOLI	.	.	.	.	0.62084	.	.	.	.	.	.	.
69	BTF3_CAEEL	0.88908	0.830182	1.04899	.	0.788572	0.492541	0.937949	1.23515	1.06394	1.14987	1.17496	0.903609
70	C13A5_CAEEL	.	.	.	.	.	.	.	1.08618	.	.	.	0.640506
71	C19L1_CAEEL	.	0.464136	.	.	.	.	.	0.416443	.	.	0.386405	0.0669853
72	CALM_CAEEL	0.566442	0.598551	0.863456	0.851463	0.819878	0.534524	0.668316	.	0.831024	1.13246	0.928349	0.795821
73	CALR_CAEEL	0.788411	0.764657	1.02567	1.27408	0.975462	0.62574	0.840553	1.29589	0.955389	1.3434	0.909717	0.915264
74	CAN_CAEEL	.	.	.	.	.	1.03697	0.430189	1.06422	.	.	.	0.352966
75	CAPZA_CAEEL	.	0.708468	.	.	0.342613	0.537514	.	1.06959	.	1.3017	.	.
76	CATA1_CAEEL	.	0.347276	0.568703	0.647336	0.564654	0.333325	0.396143	0.543753	.	0.667529	0.669524	0.56477
77	CATA2_CAEEL	0.376874	0.404282	0.648605	0.892122	0.611149	0.39715	0.427565	0.545985	0.590217	0.913698	0.762476	0.59168
78	CCD72_CAEEL	.	.	.	.	.	.	.	.	.	0.889621	.	.
79	CDAR_ECOLI	.	.	.	.	.	1.16107	.	.	.	.	.	.
80	CDC14_CAEEL	.	.	.	6.69671	.	0.386055	.	.	.	.	.	.
81	CDC2_CAEEL	.	.	.	.	.	.	.	.	.	0.65207	.	.
82	CDC37_CAEEL	.	0.782394	.	.	0.696759	.	.	0.751792	.	.	.	2.30567
83	CEAD_ECOLX	1.50282	0.61746	.	.	.	.	.	0.747426	.	.	.	.
84	CEC1_CAEEL	.	0.39746	0.596217	0.494088	0.448324	0.25703	.	.	.	0.615555	0.402151	0.969066
85	CEX1_CAEEL	.	.	.	.	0.944903	0.5506	.	.	.	.	.	1.1799
86	CGH1_CAEEL	1.19057	0.893554	0.783301	0.866258	1.24848	0.236546	2.06114	1.42972	4.04463	0.389061	1.62657	1.19855
87	CGL2_CAEEL	.	.	2.01698	.	0.377252	.	0.236778	0.223351	.	0.71216	0.992089	1.114
88	CGP1_CAEEL	.	.	.	.	.	.	.	.	.	1.248	.	.
89	CH602_ECOK1	0.868795	0.470041	0.794421	0.552274	0.657378	0.391201	0.979198	1.306	0.670896	0.605894	0.392687	0.649509
90	CH60_CAEEL	0.829992	0.783092	0.794421	0.829571	0.612614	0.392091	0.909799	1.11912	0.767247	0.831115	0.741975	0.674189
91	CHD3_CAEEL	.	.	.	.	.	.	.	.	.	1.15044	.	.
92	CHEB_ECOLI	.	.	.	.	.	0.724986	.	.	.	.	.	.
93	CHEB_ECOUT	.	.	.	.	.	.	0.511521	.	.	.	.	.
94	CHITL_CAEEL	.	.	1.46507	1.42468	1.80071	0.389633	.	.	1.18468	0.501363	0.854361	1.44198
95	CHIT_CAEEL	.	.	3.55067	1.56411	1.94285	.	.	.	.	4.9959	1.86678	.
96	CISY_CAEEL	0.595055	0.603616	0.649966	0.858813	0.644401	0.365497	0.81568	1.04194	0.622287	0.965988	0.662692	0.656738
97	CK5P1_CAEEL	.	.	.	2.43397	.	.	.	.	.	.	.	.
98	CKS1_CAEEL	.	5.22451	.	.	.	.	.	.	.	.	.	.
99	CLC87_CAEEL	.	1.18796	1.45349	3.75984	.	1.34431	4.53277	1.67069	.	1.68442	1.26573	0.808772
100	CLC91_CAEEL	0.426072	.	.	.	0.974967	0.789877	.	1.40375	.	.	.	1.01175
101	CLH_CAEEL	0.597462	0.68802	1.28483	1.18983	0.642039	0.447983	0.842172	0.824412	.	0.95685	0.536043	1.38442
102	COPB2_CAEEL	.	0.814717	.	0.828619	.	.	.	.	.	.	.	.
103	COPD_CAEEL	.	.	.	.	.	.	.	.	.	.	.	5.83268
104	COPG_CAEEL	.	.	.	.	.	.	0.329767	.	.	1.2233	.	.
105	CORA_ECOLI	.	.	1.86105	3.23451	.	2.92911	.	.	1.86564	.	.	.
106	CORO_CAEEL	.	.	.	.	.	.	.	1.23904	.	.	.	.
107	CPB3_CAEEL	.	.	.	.	.	0.792782	.	.	.	.	.	.
108	CPG2_CAEEL	.	.	.	.	.	.	.	.	2.60865	.	.	.
109	CP.2_CAEEL	0.54124	0.505338	0.505428	.	.	.	0.849874	0.593153	.	.	.	0.504907
110	CPR4_CAEEL	.	.	.	.	.	.	.	0.638804	.	0.686565	.	1.90113
111	CPR6_CAEEL	.	.	.	0.780342	.	.	0.649104	1.24329	.	.	.	.
112	CRI3_CAEEL	0.804844	0.78537	0.850787	0.99416	0.658758	0.565539	0.790839	1.06527	.	0.945258	0.868703	0.872232
113	CS32_ECOLX	.	.	.	4.73355	.	.	0.489116	0.860308	.	0.768879	.	.
114	CSCA_ECOLX	.	.	.	.	.	.	.	.	.	.	0.744428	.
115	CSK2A_CAEEL	.	0.680939	0.918952	.	.	0.304679	.	0.559556	.	.	.	0.498083
116	CUL5_CAEEL	.	.	0.64259	.	.	0.707402	.	0.566353	.	0.313561	0.497581	.
117	CVAB_ECOLX	.	.	.	.	0.209056	.	.	.	.	.	.	.
118	CWC22_CAEEL	.	.	.	.	0.807658	.	.	.	.	.	.	.
119	CYC_CAEEL	0.616337	0.542493	0.567436	0.7727	0.585654	0.335886	0.700679	0.984344	0.623935	0.794217	0.600489	0.553485
120	CYP1_CAEEL	0.582491	0.749908	1.26629	1.16507	0.871146	0.535704	1.00931	0.997778	0.965592	1.06624	1.42959	1.24614
121	CYP2_CAEEL	0.158379	.	0.644364	.	.	.	0.497297	.	.	0.885226	0.679706	.
122	CYP3_CAEEL	0.665894	0.545144	0.911469	1.17622	0.753044	0.405269	0.774058	0.750936	.	1.02561	0.676691	1.06945
123	CYP5_CAEEL	0.774765	0.49533	1.328	0.864593	0.82804	0.547308	0.872459	0.821752	1.06262	0.93347	1.47626	1.17004
124	CYP6_CAEEL	.	0.388097	.	1.35591	1.00779	.	.	0.491015	.	2.29951	1.08512	0.569475
125	CYP7_CAEEL	0.743557	0.696238	1.28272	1.45692	1.15318	0.63686	0.955363	1.09134	1.33735	1.4521	1.39628	1.18566
126	DACB_ECOLI	.	.	.	.	.	.	1.46297	.	.	.	.	.
127	DCDA_ECOLI	.	.	.	.	.	.	.	.	.	1.40929	.	.
128	DCR1_CAEEL	0.310184	.	.	.	.	0.30734	.	.	.	.	.	.
129	DCTN2_CAEEL	.	.	2.13576	.	1.90274	.	.	.	.	0.792333	.	0.669334
130	DCXR_CAEEL	.	0.162013	.	.	.	0.493091	.	0.0615457	.	2.85366	0.163206	.
131	DDB1_CAEEL	.	.	.	.	.	.	.	.	0.795619	.	.	.
132	DEOC_CAEEL	.	0.57482	1.85315	0.811224	0.568818	0.284467	.	0.858712	.	0.787269	.	0.68453
133	DGOT_ECOLI	.	.	.	.	.	.	0.502634	.	.	.	.	.
134	DHSA_CAEEL	.	0.981821	0.85248	3.62221	0.443357	0.700028	0.31294	1.31512	.	1.56956	0.919998	0.551566
135	DHSB_CAEEL	.	1.18225	1.38675	.	.	.	.	.	.	.	.	.
136	DHX15_CAEEL	.	0.628729	.	.	.	.	.	0.561862	.	.	.	.
137	DHX9_CAEEL	.	.	.	.	.	0.240742	.	.	.	.	.	.
138	DIG1_CAEEL	.	.	.	.	.	0.352605	.	.	.	.	.	.
139	DIM1_CAEEL	0.497252	0.538012	0.957068	1.20646	0.317542	0.35437	0.628647	0.541322	0.499289	0.897706	0.783761	0.377527
140	DINQ_ECOLI	.	.	.	.	0.234425	.	.	.	.	.	.	.
141	DKC1_CAEEL	0.742044	1.1529	.	.	0.989397	0.828547	.	1.10074	.	.	.	0.802492
142	DKF2_CAEEL	.	.	.	.	.	0.462117	.	.	.	.	.	.
143	DKGA_ECO57	.	.	.	.	.	.	.	.	1.37173	.	0.224292	.
144	DKGA_ECOLI	.	0.371601	0.704878	.	0.268362	0.451099	0.605597	0.497817	.	3.59692	.	0.495144
145	DLK1_CAEEL	.	.	.	.	.	.	.	.	.	.	.	1.20033
146	DMD_CAEEL	0.449322	.	.	.	.	.	.	.	.	.	0.66632	0.696967
147	DMSA_ECOLI	.	.	.	.	.	.	.	0.83342	.	.	0.265364	.
148	D.A_ECOBW	.	.	.	1.45117	.	.	.	.	.	.	.	.
149	D.K_ECOHS	.	0.641021	1.29152	1.29715	1.26601	0.442475	0.910398	1.12635	0.946107	.	1.32416	0.515344
150	D.K_ECOLC	0.905709	.	.	.	.	.	.	.	.	.	.	.
151	DNPEP_CAEEL	0.490034	.	.	0.763688	0.549874	0.539972	0.522906	1.19012	.	.	.	.
152	DOS_ECOLI	.	.	.	0.929273	.	.	.	.	.	.	.	.
153	DPF1_CAEEL	.	.	.	.	.	0.123629	.	.	.	.	.	.
154	DPO3X_ECOLI	0.824839	1.28746	.	.	0.283547	0.303	.	1.73944	.	.	0.409049	0.780278
155	DPPA_ECOLI	.	.	.	.	.	.	.	.	.	0.683691	.	.
156	DPY30_CAEEL	.	.	2.0862	2.73478	1.04748	.	.	2.12524	1.88488	2.13812	1.82074	.
157	DPYD_CAEEL	.	0.490373	0.535978	.	.	0.34408	.	0.621545	.	0.860807	.	.
158	DUOX1_CAEEL	.	.	.	0.458339	.	.	.	.	.	.	.	.
159	DYHC2_CAEEL	.	0.500554	.	0.629432	.	0.300193	0.771248	0.909282	0.770932	0.653769	0.86871	.
160	DYHC_CAEEL	.	.	.	.	0.622614	.	.	.	.	.	.	.
161	E2AK3_CAEEL	.	.	.	.	.	.	.	.	.	.	0.592456	.
162	ECHM_CAEEL	0.561982	0.746534	0.810435	0.633636	0.53773	0.300664	0.954585	1.26486	0.170673	0.7875	0.727745	0.571318
163	EDD_ECOLI	.	.	.	.	.	.	.	.	0.137908	.	.	.
164	EF1A_CAEEL	0.810361	0.771823	1.21222	1.43233	0.886906	0.452633	1.0849	1.24495	1.12458	1.48201	1.10816	1.04066
165	EF1B1_CAEEL	0.874346	0.746698	1.29894	1.33282	1.01503	0.501371	1.10804	1.23023	.	1.39193	1.33133	1.06941
166	EF1B2_CAEEL	0.874346	0.750373	1.25103	1.38685	1.01652	0.501371	1.09163	1.23738	1.16982	1.41642	1.31034	1.09342
167	EF1G_CAEEL	0.865736	0.786778	1.14917	1.43335	1.01108	0.449207	1.15649	1.17358	1.21275	1.70899	1.40042	1.46825
168	EF2_CAEEL	0.869967	0.783814	0.964933	1.19179	0.811643	0.569381	1.07204	1.18127	0.959466	1.19959	1.01347	1.09303
169	EFGM_CAEEL	.	0.779629	.	.	.	.	0.868654	0.786311	.	.	.	.
170	EGL4_CAEEL	.	0.352451	.	.	0.317582	0.383375	.	0.344408	.	.	2.0907	.
171	EIF2A_CAEEL	.	.	.	.	.	.	.	.	.	.	0.88763	.
172	EIF3A_CAEEL	.	0.625072	0.448193	1.96488	0.613271	0.289096	0.720015	.	.	1.06399	0.647612	0.930578
173	EIF3B_CAEEL	0.702875	0.457131	0.498634	.	.	0.499009	.	1.86641	.	.	0.671519	1.16767
174	EIF3C_CAEEL	.	0.389788	0.839998	0.477488	0.710537	.	.	.	.	0.524026	0.370522	0.847163
175	EIF3E_CAEEL	0.859299	0.714815	.	.	2.36269	.	.	0.944832	.	.	.	.
176	EIF3F_CAEEL	.	.	.	.	.	.	.	0.474482	.	0.503105	.	0.373638
177	EIF3G_CAEEL	.	1.34924	1.09107	.	.	.	.	0.945745	.	.	.	0.97182
178	EIF3H_CAEEL	1.94085	0.836661	.	4.81372	.	.	.	.	.	1.57183	.	.
179	EIF3I_CAEEL	.	0.555829	.	1.066	.	0.0794527	0.510849	0.90441	.	.	.	0.605678
180	EIF3K_CAEEL	.	.	0.340185	.	.	.	.	0.659975	.	.	.	0.639234
181	EIF3L_CAEEL	.	0.707991	.	.	.	.	.	1.89329	.	1.27663	.	.
182	ELP3_CAEEL	.	.	.	.	.	.	.	.	.	.	2.78856	.
183	EMRK_ECOLI	.	.	1.12907	.	.	.	.	.	.	.	.	.
184	ENDOR_ECOLX	0.743708	.	.	.	.	.	0.559714	.	.	.	.	.
185	ENDPH_ECOL6	0.592092	.	.	.	.	.	0.497692	.	.	.	.	.
186	ENO_CAEEL	0.619341	0.629163	1.10699	1.39278	0.910388	0.563378	0.873884	1.03544	1.1908	1.43248	1.11172	0.989656
187	ENO_ECOBW	.	0.603461	0.572339	.	.	.	0.623787	.	0.96264	0.87263	.	2.06706
188	ENTF_ECO57	0.534361	0.386729	0.207575	3.54201	.	2.52069	1.4863	0.552108	.	.	.	1.28237
189	ENTF_ECOLI	.	0.196784	1.38209	.	0.734443	.	.	0.683778	0.383346	.	.	0.96343
190	EPI1_CAEEL	0.804671	0.462835	.	.	.	.	.	.	0.403436	.	.	.
191	EPTB_ECOLI	.	.	.	.	.	.	.	.	14.0204	.	.	.
192	ERF1_CAEEL	.	0.800688	.	.	.	.	0.800734	0.544828	.	.	.	.
193	ERO1_CAEEL	.	.	.	.	.	.	1.27193	.	.	.	.	.
194	EST1_CAEEL	.	.	0.549808	.	.	.	.	.	.	.	.	.
195	ETFA_CAEEL	0.663511	0.714847	0.77764	0.855353	0.595283	0.402629	0.856557	0.901095	0.872793	0.79081	0.782078	0.670888
196	ETK_ECO57	3.50723	.	.	.	.	.	.	.	.	.	.	.
197	EXOC3_CAEEL	.	.	.	.	.	.	.	.	.	.	.	0.706447
198	F37C4_CAEEL	0.748897	0.728018	2.3971	2.24173	2.01999	0.9281	0.823876	1.01277	1.86946	2.4189	2.6392	1.7799
199	FABP1_CAEEL	0.811325	0.866246	2.53976	5.07372	2.09766	0.857512	0.890983	1.03771	1.33791	2.98855	3.04911	1.81422
200	FABP2_CAEEL	.	0.813323	3.51544	5.07372	3.68182	1.51991	0.960209	1.08576	.	5.85235	4.39274	3.57848
201	FABP3_CAEEL	.	.	.	3.35409	.	0.411727	.	.	.	.	.	.
202	FABP5_CAEEL	0.43061	0.423346	0.368669	.	0.886969	0.26066	0.565394	0.918964	1.22421	0.231046	0.567024	0.579422
203	FABP6_CAEEL	0.558869	0.52989	0.518664	0.579953	0.422011	0.257284	0.747156	0.793597	0.711996	0.549026	0.757673	0.480821
204	FABP7_CAEEL	.	.	.	.	.	0.492615	.	.	.	.	.	.
205	FABP9_CAEEL	1.00542	1.02975	1.66455	1.79842	1.53577	0.901654	1.09971	1.29742	1.48301	1.82099	1.44173	1.53282
206	FADB_ECO27	.	.	.	.	.	.	.	3.86266	.	.	.	.
207	FADB_ECO5E	.	.	.	.	.	.	.	0.387906	.	.	.	.
208	FADB_ECOLU	.	.	.	.	.	.	.	2.05619	.	.	.	.
209	FADH_ECOLI	.	.	.	.	6.21673	.	.	.	.	.	.	.
210	FAR1_CAEEL	0.665725	0.672552	1.27601	2.08957	1.5417	0.486619	0.738204	1.66819	1.21862	2.19284	2.96613	1.20645
211	FAR2_CAEEL	1.69777	1.697	2.78448	3.60774	3.26674	0.64513	2.17288	2.47414	3.84868	4.26861	3.68746	2.77091
212	FBRL_CAEEL	0.67362	0.662979	0.374073	1.18138	.	0.359195	1.18585	0.875421	.	0.748277	0.508625	0.819818
213	FDOG_ECOLI	.	.	.	0.643852	.	.	.	.	.	0.392457	.	.
214	FEAB_ECOLI	0.586843	0.552711	0.217783	.	10.7263	2.44818	0.751401	0.91701	0.502077	0.48025	.	0.37262
215	FHLA_ECOLI	.	.	.	.	.	0.684183	.	.	.	.	.	.
216	FIMB_ECOLI	.	.	.	.	.	0.133104	.	.	.	.	.	.
217	FLID_ECOLI	.	.	2.0999	.	.	.	.	.	.	.	.	.
218	FLIG_ECOLI	0.874488	.	.	.	0.684772	.	.	1.44208	.	0.630561	.	.
219	FLII_ECOLI	.	.	.	.	.	.	.	.	.	.	.	0.460357
220	FOLT2_CAEEL	.	.	.	.	.	.	.	.	.	1.21822	.	.
221	FRDB_ECOLI	.	.	.	.	.	0.164936	.	.	.	.	.	.
222	FTSH_ECOLI	0.436811	.	.	0.392973	.	.	.	.	.	.	.	.
223	FTSI_ECOLI	.	0.486476	.	.	.	.	.	.	.	.	.	.
224	FTSK_ECOLI	.	.	.	.	0.248398	.	.	.	.	.	.	.
225	FUMA_ECOLI	.	.	.	.	.	0.224447	.	.	.	.	.	.
226	FUMB_ECOLI	.	.	.	.	.	0.847827	.	.	.	.	.	.
227	FUMH_CAEEL	0.654781	0.56706	0.713202	0.728722	0.594515	0.495048	0.735201	0.810423	0.490248	0.767999	0.581579	0.633867
228	FZY1_CAEEL	.	0.329209	.	.	0.5586	.	.	.	.	0.505119	.	.
229	G3P1_CAEEL	0.585735	0.547598	1.20498	0.797363	0.807976	0.968501	0.807895	1.088	1.16821	1.12842	1.07758	0.921107
230	G3P1_ECO57	0.367372	0.778376	0.62471	.	0.442248	2.41739	0.863395	.	0.71205	.	0.930029	2.39817
231	G3P2_CAEEL	0.574426	0.476934	0.887336	1.02959	0.739211	0.421602	.	0.887608	0.806292	1.10017	.	0.71008
232	G3P3_CAEEL	0.560693	0.474586	0.828305	1.06392	.	0.377691	0.723497	0.841692	.	1.10017	0.879358	0.71008
233	G6PD_CAEEL	.	.	.	.	.	.	.	0.677001	.	.	.	.
234	G6PD_ECO57	.	.	.	.	.	.	.	.	.	.	0.66609	.
235	G6PI_ECO24	.	.	.	.	.	.	.	.	.	0.255836	.	.
236	GABT_CAEEL	0.841395	0.840044	0.83386	0.745717	0.579298	0.403233	0.889652	1.13733	0.661305	0.752712	0.672006	0.636494
237	GADC_ECO57	.	.	.	12.7842	.	0.315737	.	.	.	.	.	1.18296
238	GALT9_CAEEL	.	.	2.09012	.	.	.	.	.	.	.	.	.
239	GBLP_CAEEL	0.827874	0.728473	0.794859	0.654831	0.611478	0.354541	0.910645	1.14101	0.804707	0.730264	0.762086	0.527552
240	GCC7_CAEEL	.	.	.	.	.	.	.	0.704998	0.239029	.	.	.
241	GCDH_CAEEL	.	.	.	.	.	.	.	0.381012	.	.	.	.
242	GCP_CAEEL	0.613003	0.559876	0.626039	0.706414	0.529887	0.2982	0.611352	0.749694	0.66573	0.780147	0.536802	0.475129
243	GCS1_CAEEL	.	.	.	.	.	.	.	.	.	.	.	4.70679
244	GDIR_CAEEL	.	.	.	.	.	.	.	0.74765	.	.	.	.
245	GGT_ECOLI	.	.	.	.	.	.	1.195	.	.	.	.	.
246	GLBH_CAEEL	0.387576	0.663437	0.604316	0.844817	0.711305	0.654934	0.673789	0.267555	.	0.747867	0.861858	0.677533
247	GLC7A_CAEEL	.	0.623975	.	.	.	.	.	.	.	.	1.03823	.
248	GLC7B_CAEEL	.	0.506003	0.636299	.	0.696191	0.421904	0.447527	0.801693	.	0.127612	0.938804	0.518107
249	GLH3_CAEEL	.	.	.	.	.	.	1.04587	.	.	.	.	.
250	GLH4_CAEEL	.	.	.	.	.	.	0.78041	.	.	.	.	.
251	GLPC_ECOLI	.	.	.	.	.	.	.	.	.	.	.	0.132861
252	GLR1_CAEEL	.	0.447644	.	.	.	.	.	.	.	.	.	.
253	GLYC_CAEEL	0.848411	0.893221	1.04798	1.01907	0.894136	0.545788	0.989362	1.50606	0.543143	1.29149	1.17255	0.931868
254	GMD1_CAEEL	.	.	.	.	.	9.19498	.	.	.	.	.	.
255	GMPR_CAEEL	1.20173	0.686477	.	.	.	.	.	0.848421	.	.	0.67367	0.796239
256	GOGA5_CAEEL	.	.	.	.	.	.	.	.	.	.	.	0.501785
257	GOT1_CAEEL	.	.	.	1.47365	.	.	.	.	.	.	.	.
258	GPA1_CAEEL	.	.	.	.	.	.	0.150062	.	.	.	.	0.399966
259	GPA3_CAEEL	.	.	0.545882	.	.	.	.	.	.	.	.	.
260	GPDH2_CAEEL	.	0.114398	.	1.0148	.	0.1897	.	0.601151	.	1.42558	0.756502	1.54257
261	GPX2_CAEEL	.	0.364446	.	0.983837	0.567615	0.202594	0.463758	0.521575	.	0.707022	0.808006	0.583384
262	GRPE_CAEEL	.	0.74449	.	.	.	.	.	.	.	.	.	.
263	GRTP6_CAEEL	.	.	.	.	.	.	2.22804	.	.	.	.	.
264	GSH1_CAEEL	.	0.613013	.	0.674867	0.448825	.	.	.	.	.	.	.
265	GSK3_CAEEL	.	0.266169	.	.	.	.	.	.	.	.	.	.
266	GST36_CAEEL	0.77527	0.601562	1.11472	1.1833	0.944629	0.647146	0.800212	0.684526	.	0.941798	1.60871	.
267	GST5_CAEEL	0.764233	0.868064	.	.	.	0.383829	.	.	.	.	.	.
268	GST6_CAEEL	.	.	.	.	.	.	.	.	1.25508	.	.	.
269	GST7_CAEEL	0.593109	0.542485	1.01232	1.3861	0.828021	0.559786	0.851994	0.963076	1.04709	1.24969	0.967091	0.942179
270	GST8_CAEEL	0.451651	.	1.43243	.	.	.	.	.	.	0.127397	1.04235	0.962797
271	GSTO1_CAEEL	.	0.722497	.	.	.	.	.	1.02982	.	.	.	0.991093
272	GSTO2_CAEEL	.	0.490119	3.38591	1.35236	.	0.392096	.	0.600806	.	1.27158	.	0.97388
273	GSTP1_CAEEL	0.718871	0.726861	0.825742	0.945769	0.790873	0.641978	0.770175	0.676738	0.532039	1.38043	0.827862	0.961926
274	GSTPA_CAEEL	0.597931	0.807941	.	3.08896	0.465763	.	.	0.820942	.	.	.	0.537577
275	GUAA_CAEEL	.	.	2.00729	.	0.433318	.	1.1361	0.798078	.	0.146703	.	.
276	GYRA_ECOLI	.	.	.	.	.	0.45172	.	.	.	.	.	.
277	GYS_CAEEL	0.344201	0.608402	0.658236	1.18729	0.537214	0.44095	.	0.50605	.	.	0.65499	0.555514
278	H11_CAEEL	0.314287	0.311155	.	.	0.355811	.	0.505172	0.110973	.	0.440896	.	0.615729
279	H2AV_CAEEL	.	0.468088	1.73487	0.259567	.	0.942731	.	1.23507	1.04649	4.41465	.	2.88198
280	H2A_CAEEL	0.759327	.	1.67899	.	.	.	.	1.36537	.	.	.	1.12144
281	H2B1_CAEEL	1.45243	0.75331	1.52856	1.2352	1.02186	0.746859	.	0.647475	1.33083	1.73994	.	.
282	H2B2_CAEEL	.	0.795437	.	1.57226	.	0.841848	.	0.647475	.	.	1.21713	.
283	H4_CAEEL	1.02514	0.659195	1.36919	.	.	.	.	1.85226	1.31854	1.00137	.	1.06355
284	HCDH2_CAEEL	0.574403	0.617201	.	0.430498	0.626224	0.449049	0.71083	0.729216	.	.	0.553328	0.624969
285	HDA2_CAEEL	.	.	.	.	2.05706	.	.	.	.	.	.	.
286	HEAD_ECOL6	.	.	.	.	.	3.19314	.	.	.	.	.	.
287	HELD_ECOLI	0.44936	.	.	.	2.73827	.	.	.	.	.	.	.
288	HEMN_ECOLI	.	.	.	.	.	.	.	.	.	.	1.62457	.
289	HEXA_CAEEL	.	0.994458	.	3.99942	.	1.66976	.	.	.	3.90508	0.923976	1.33586
290	HGD_CAEEL	.	.	0.67987	.	.	0.554445	.	.	.	.	0.758506	0.261788
291	HLYAC_ECOLX	.	.	.	.	.	0.533724	0.853501	.	0.546751	.	.	.
292	HM39_CAEEL	.	.	.	.	.	.	.	.	.	.	8.96005	.
293	HMR1_CAEEL	.	.	.	.	0.673125	.	.	.	.	.	.	.
294	HOT_CAEEL	.	0.774304	0.779951	0.378536	.	0.462136	0.926253	1.05574	.	.	0.683137	0.455874
295	HPPD_CAEEL	0.567557	0.563954	1.21077	1.01376	1.03359	0.662691	0.825884	0.995273	1.10235	1.20161	0.960726	0.943649
296	HSP10_CAEEL	0.596256	.	.	.	.	0.286517	.	.	.	11.5526	.	1.30031
297	HSP11_CAEEL	.	.	6.02944	8.19356	6.52462	6.01381	.	.	3.47794	5.16277	5.75814	11.2969
298	HSP12_CAEEL	.	.	.	.	7.45345	.	.	.	.	5.31431	4.96619	3.18488
299	HSP17_CAEEL	.	.	.	.	3.00396	0.337121	.	.	4.1604	.	.	3.05321
300	HSP7A_CAEEL	0.900892	0.845867	1.47103	1.63713	1.18725	0.645304	1.1182	1.25841	1.34763	1.71936	1.46263	1.33669
301	HSP7C_CAEEL	0.623515	0.84971	1.21981	1.37188	1.0964	0.69761	0.950263	1.32851	1.03773	1.38196	1.26993	1.13705
302	HSP7D_CAEEL	0.600071	0.792153	1.4186	1.64999	1.23075	0.866211	1.0824	1.48362	1.23263	1.03838	1.40635	1.33518
303	HSP7F_CAEEL	0.928138	0.903269	0.742736	0.762738	0.720389	0.475634	1.0455	1.2012	0.988596	1.00773	0.804556	0.769932
304	HSP90_CAEEL	0.940952	0.807011	1.54404	1.86035	1.14272	0.396346	1.51245	0.997795	1.47413	1.89241	1.50245	1.43301
305	HYI_ECOLI	.	.	.	.	.	.	0.0927664	.	.	.	.	.
306	IDH3A_CAEEL	0.823848	0.642331	0.732063	0.743233	0.625399	0.346136	0.737788	0.746329	0.732277	0.820991	0.653658	0.597561
307	IDH3B_CAEEL	0.386749	0.372675	0.587785	0.363576	0.410831	0.270232	0.363312	0.668311	0.305375	0.590751	.	0.507751
308	IF4A_CAEEL	0.638482	0.499251	0.899809	1.31575	0.651627	0.339568	1.02011	0.594723	0.745174	1.26315	0.877802	1.04293
309	IF5A1_CAEEL	.	0.963465	0.728924	.	1.17628	0.46811	.	2.02969	.	1.49428	1.49808	.
310	IF5A2_CAEEL	0.898566	0.612062	1.02813	0.884906	1.09498	0.442093	0.954278	0.684612	0.925747	1.00103	0.970541	0.597996
311	IF6_CAEEL	.	1.56096	.	.	.	.	0.633409	.	.	1.83676	.	.
312	IFA1_CAEEL	0.799457	0.731476	0.812585	.	0.511779	0.555459	.	1.10029	.	.	0.569593	0.830387
313	IFA2_CAEEL	.	.	1.06383	0.439325	.	.	.	.	.	.	1.50622	10.7573
314	IFA3_CAEEL	.	.	2.19421	.	.	.	.	.	.	.	0.213398	1.24153
315	IFB1_CAEEL	.	0.72168	0.730005	1.18495	0.912774	0.377777	0.945205	1.16796	.	0.854065	1.16091	0.872264
316	IFB2_CAEEL	.	.	0.52549	.	.	0.387964	.	0.521052	.	0.670373	.	.
317	IFC1_CAEEL	.	.	.	0.556497	.	.	.	.	.	.	.	.
318	ILVH_ECOLI	.	.	.	.	.	.	.	0.857843	.	.	.	.
319	IMPA1_CAEEL	.	1.18856	1.23405	.	3.96325	0.632742	.	0.760851	8.36846	1.35352	1.0588	1.78228
320	I.1_CAEEL	.	0.539589	.	.	.	0.380685	.	0.58065	.	.	.	.
321	INTE_ECOLI	.	.	.	.	.	0.0993373	.	.	.	.	.	.
322	INX14_CAEEL	.	.	.	.	.	.	.	.	.	.	0.707655	.
323	IPYR_CAEEL	0.753316	0.708454	0.99003	1.315	1.03237	0.697225	0.83256	1.00915	1.19643	1.45248	0.988135	1.07604
324	IPYR_ECOLI	.	.	.	.	.	0.435712	.	0.807802	.	.	.	0.578222
325	ISPA_ECOLI	.	.	.	.	.	0.242764	.	.	.	.	.	.
326	ISW1_CAEEL	.	.	.	.	2.65791	.	.	.	.	.	.	.
327	KAD1_CAEEL	0.595735	0.593784	0.790144	1.30056	.	0.306926	0.906649	0.491297	0.873522	1.35234	0.834975	0.818828
328	KAD2_CAEEL	0.9184	0.896377	0.984627	0.935798	0.782602	0.378574	0.98959	1.15089	.	0.76609	0.911966	0.807239
329	KADY_CAEEL	.	.	.	2.37379	.	.	.	0.727794	.	.	.	.
330	KAD_ECO45	.	.	.	.	0.593296	0.485531	.	.	.	.	0.876196	.
331	KAPC_CAEEL	.	0.230108	.	.	.	.	.	.	.	.	.	.
332	KAPR_CAEEL	.	0.630672	0.693933	0.773751	0.600777	0.554158	0.653466	0.79184	.	.	0.602116	0.592015
333	KARG1_CAEEL	0.590892	0.514565	0.776315	1.00845	0.59547	0.307523	0.764216	0.904665	0.793398	1.10901	0.675246	0.585903
334	KARG2_CAEEL	0.973345	0.838886	1.35335	1.19785	1.03622	0.770549	1.08575	1.57771	3.85386	.	1.63768	1.02592
335	KBL_ECOLI	.	.	.	.	.	.	.	5.6915	.	.	.	.
336	KBP3_CAEEL	0.477214	.	.	.	.	.	.	9.42057	.	.	.	.
337	KDM5_CAEEL	.	0.259139	.	.	.	0.350131	.	.	.	.	.	.
338	KEFC_ECO5E	.	.	.	.	1.22982	.	.	.	.	.	.	.
339	KEFC_ECOBW	.	.	.	.	.	.	.	4.96525	.	.	.	.
340	KEFC_ECOUT	.	.	.	0.44651	.	.	.	.	.	.	.	.
341	KINH_CAEEL	.	.	0.77558	0.565015	0.536463	0.351957	.	0.343591	.	0.555678	0.708453	.
342	KNL1_CAEEL	.	.	.	.	.	0.210133	.	.	.	.	.	.
343	KPBA_CAEEL	.	.	.	.	.	.	0.589551	.	.	.	.	.
344	KPSC5_ECOLX	.	.	.	0.350373	.	.	.	.	.	.	.	.
345	LAM2_CAEEL	0.684135	.	.	.	.	.	.	.	.	.	.	.
346	LAR_CAEEL	.	.	.	.	1.80629	.	.	.	.	.	.	.
347	LDH_CAEEL	0.526032	0.472217	0.672531	0.703854	0.682054	0.401185	0.803239	0.700594	0.40199	0.702675	0.83793	0.71884
348	LEC1_CAEEL	.	.	.	.	.	.	0.771788	1.43935	.	1.76632	.	.
349	LEPA_ECOBW	.	.	3.92878	.	.	.	.	.	.	.	.	.
350	LGG1_CAEEL	.	.	0.181788	.	.	.	.	.	.	.	.	.
351	LHR_ECOLI	.	.	.	.	.	.	.	.	0.190221	.	.	.
352	LI15A_CAEEL	.	.	0.393041	0.34769	.	.	.	.	.	.	0.523504	0.487275
353	LIN10_CAEEL	.	.	.	.	.	0.303531	.	.	.	.	.	.
354	LIN25_CAEEL	0.522688	.	.	.	.	.	.	.	.	.	.	.
355	LIN32_CAEEL	.	.	.	.	.	.	.	.	.	.	.	0.483485
356	LIN53_CAEEL	1.22489	0.805053	0.870371	1.20537	1.02728	.	0.73671	0.95304	.	1.73506	0.88764	1.10602
357	LIN9_CAEEL	.	.	0.39066	.	.	.	.	.	.	.	.	.
358	LMN1_CAEEL	.	.	.	.	.	.	.	.	.	0.442239	1.08262	.
359	LOLC_ECOLI	1.0479	.	.	.	.	.	.	.	.	.	.	.
360	LONM_CAEEL	.	.	.	.	.	.	0.111456	.	.	.	.	.
361	LON_ECOLI	.	.	.	.	.	.	.	.	3.2392	.	.	.
362	LOV1_CAEEL	.	.	0.499237	.	.	.	2.00325	0.242975	.	0.641014	0.207279	.
363	LPTD_ECOLI	.	.	0.326918	.	0.212602	.	.	.	0.897696	.	.	.
364	LPTD_ECOUT	.	.	.	.	.	.	.	0.798824	.	.	.	.
365	LRK1_CAEEL	.	.	.	.	.	0.584798	.	.	.	.	.	.
366	LSD1_CAEEL	.	.	.	.	.	3.35621	.	.	.	.	.	.
367	LYSR_ECOLI	.	.	.	.	.	1.1011	.	.	.	.	.	.
368	MAAI_CAEEL	.	.	.	0.395686	.	.	.	.	1.80002	.	.	.
369	MASY_ECOLI	0.548542	0.66467	0.654864	.	.	0.592965	.	.	.	0.659161	0.580779	.
370	MCBG_ECOLX	.	.	.	.	.	1.37317	.	.	.	.	.	.
371	MCCB_CAEEL	0.9424	.	.	.	.	0.40072	.	.	2.54166	.	.	.
372	MCE1_CAEEL	.	.	.	.	.	.	.	.	.	0.423741	.	.
373	MCM5_CAEEL	.	.	.	.	.	.	0.353377	0.667763	.	0.883038	.	.
374	MCM6_CAEEL	.	.	.	.	.	.	.	.	.	.	.	0.442859
375	MDHM_CAEEL	0.692288	0.665503	0.824476	0.820314	0.615027	0.345586	0.81518	0.980437	0.732243	0.839449	0.72625	0.626551
376	MDLA_ECOLI	.	.	0.872924	.	0.806638	.	0.250288	3.14019	.	.	.	2.43131
377	MDR1_CAEEL	.	.	.	.	.	.	.	.	0.560813	.	0.362118	.
378	MDTQ_ECOL6	0.255988	.	.	.	.	.	.	.	.	.	.	.
379	MECR1_CAEEL	.	.	.	.	.	0.157499	.	.	.	.	.	.
380	MED13_CAEEL	.	.	.	.	0.443983	.	.	.	.	.	.	.
381	MELT_CAEEL	.	.	.	.	.	.	.	.	1.09557	.	.	.
382	MES6_CAEEL	0.300407	0.332389	.	.	.	0.113883	0.128583	0.621332	.	0.755583	.	.
383	METK1_CAEEL	1.04763	1.08029	0.808539	0.899166	0.599605	0.310134	1.50223	1.77168	0.916143	0.887242	1.16234	0.663851
384	METK4_CAEEL	0.826665	1.09533	1.10774	.	1.14797	0.57274	0.943583	1.39098	.	.	1.16234	0.747456
385	METK5_CAEEL	.	.	.	.	1.14797	.	.	.	.	.	.	.
386	METQ_ECOLI	.	.	.	.	.	3.68477	.	.	.	.	.	.
387	MGN_CAEEL	.	0.555103	.	.	2.47041	.	.	.	.	.	.	0.743189
388	MIF2_CAEEL	0.56307	0.456777	0.585608	0.786588	.	0.421394	1.00134	0.669405	0.682358	1.35095	0.7842	0.656216
389	MIG23_CAEEL	.	.	.	.	3.71109	.	0.354818	.	0.611496	5.32152	1.71094	.
390	MLC_ECOLI	.	.	.	.	.	.	.	2.07821	.	.	.	.
391	MLE_CAEEL	0.729468	0.594998	0.972999	1.38067	0.737762	0.455069	0.506418	0.877453	0.990441	1.11659	0.870155	0.687792
392	MLR1_CAEEL	0.711223	0.619548	.	1.23111	.	0.461185	0.503855	0.850311	0.972327	.	.	0.721844
393	MLR2_CAEEL	.	0.613105	1.00243	1.23963	0.685864	.	.	0.845486	.	1.21921	0.868036	.
394	MLRH_CAEEL	0.388984	0.283778	.	.	1.15401	.	.	.	0.682353	1.17029	.	.
395	MMSA_CAEEL	0.787405	0.804994	1.01458	0.835353	0.783772	0.393932	1.14675	1.29052	1.07001	0.857157	1.07572	0.788258
396	MNMG_ECOSM	.	.	.	.	.	.	.	1.32064	.	.	.	.
397	MOCOS_CAEEL	0.463739	.	.	.	.	.	.	.	.	.	.	.
398	MON2_CAEEL	.	.	.	.	.	.	.	.	.	0.549916	.	0.747465
399	MPCP_CAEEL	.	1.12226	1.8916	1.88523	1.01817	0.229928	.	1.73127	.	.	.	.
400	MPI_CAEEL	.	1.07384	0.919541	.	.	0.872468	0.517324	.	.	0.878673	0.63919	1.06181
401	MQO_ECO55	.	.	.	.	.	.	.	.	.	0.607101	.	.
402	MRAZ_ECOBW	.	.	.	.	.	1.08671	.	.	.	.	.	.
403	MS152_CAEEL	.	.	.	.	.	.	1.57085	.	.	1.03713	.	.
404	MSH5_CAEEL	.	0.552439	.	.	.	0.689347	3.55049	0.966349	.	3.50367	.	1.33982
405	MSP10_CAEEL	.	.	.	.	.	.	1.57085	.	0.379785	.	.	.
406	MSP19_CAEEL	.	.	.	.	.	.	.	1.77375	.	.	.	.
407	MSP32_CAEEL	1.7051	1.53771	0.662105	1.07666	0.31361	1.0688	1.54559	1.77375	.	1.01934	0.455398	0.91487
408	MSP3_CAEEL	.	.	0.967646	.	.	.	.	.	.	.	.	.
409	MSP49_CAEEL	.	.	.	.	.	.	.	.	.	.	0.455398	.
410	MSP55_CAEEL	.	.	.	.	0.327341	.	.	.	.	.	.	.
411	MSP63_CAEEL	.	.	.	1.07489	.	.	.	.	.	.	.	.
412	MSP78_CAEEL	1.73313	1.49929	.	.	.	1.07743	1.55921	1.74133	.	1.17374	0.525635	.
413	MTMR3_CAEEL	.	.	.	.	0.845359	.	.	.	.	.	.	.
414	MTR4_CAEEL	.	.	.	.	.	.	.	.	.	1.42287	.	.
415	MUCB_ECOLX	.	.	.	.	.	.	.	.	.	.	0.970301	.
416	MUKB_ECOLU	.	.	.	.	.	.	.	.	0.827923	.	.	.
417	MUKB_ECOSM	.	.	.	1.143	.	.	.	.	0.806411	.	.	.
418	MUKB_ECOUT	.	.	.	.	.	.	.	.	.	0.776924	.	.
419	MURA_ECOBW	.	.	.	.	.	.	.	.	.	.	.	0.665205
420	MURC_ECOBW	0.25985	0.0880099	.	.	1.73382	.	.	0.219346	.	.	.	.
421	MURC_ECOK1	.	.	.	.	.	0.126062	.	1.445	.	.	.	.
422	MURC_ECOL5	.	.	.	.	.	.	.	.	0.922016	.	.	.
423	MUTA_CAEEL	.	.	.	.	.	0.361234	.	1.07942	.	.	.	.
424	MYO1_CAEEL	0.636661	0.645473	0.693967	0.616187	0.418582	0.410484	0.614336	0.579288	0.691369	0.812278	0.631421	0.514276
425	MYO2_CAEEL	0.616897	0.762907	0.686277	1.59207	0.877365	0.432714	1.17884	0.76172	0.648451	0.771293	0.304052	0.718985
426	MYO3_CAEEL	0.385712	0.467111	1.21285	1.12369	0.498809	0.399914	0.524325	0.74738	0.858235	0.692025	0.711954	0.694055
427	MYO4_CAEEL	0.846172	0.743459	1.29519	1.70833	0.950079	0.439479	0.657938	1.06736	1.2355	1.6511	1.13094	0.928637
428	MYSP_CAEEL	0.796279	0.732477	1.27257	1.28699	0.899003	0.672261	.	1.34941	0.627852	0.731665	0.726507	1.03047
429	.CA_CAEEL	0.934127	0.836799	1.02894	1.21718	0.815712	0.519479	0.929234	1.20183	0.845272	1.23035	1.05442	0.960391
430	.RW_ECOLI	.	.	.	0.990673	.	.	.	.	.	.	.	.
431	.S11_CAEEL	.	.	2.0218	.	0.311474	.	.	.	.	.	0.947712	.
432	.S22_CAEEL	.	.	.	.	.	.	.	.	1.57599	.	.	.
433	.S37_CAEEL	.	.	.	.	.	.	1.06829	7.66349	5.86752	.	4.275	.
434	NBEA_CAEEL	.	0.313677	.	.	.	0.384766	.	.	.	.	.	.
435	NEDD8_CAEEL	.	.	.	.	.	2.93037	0.687119	.	.	.	.	.
436	NEUC_ECOLX	.	.	.	.	.	.	.	5.62871	.	.	.	.
437	NFI_ECOBW	.	.	.	0.422043	.	.	.	.	.	.	.	.
438	NFRA_ECOLI	.	1.62881	.	.	.	.	.	.	.	.	.	.
439	NH111_CAEEL	.	0.317385	.	.	.	.	.	.	.	.	.	.
440	NH218_CAEEL	.	0.495099	.	.	.	.	.	.	.	.	.	.
441	NH2L1_CAEEL	.	.	.	1.11234	0.454434	.	0.727385	0.817657	1.17623	1.18545	0.759574	1.05689
442	NHR5_CAEEL	.	.	.	.	2.68183	.	.	.	.	.	.	.
443	NHR65_CAEEL	.	.	.	.	.	.	.	.	.	0.313939	.	1.09416
444	NIKE_ECOUT	.	.	.	.	.	.	.	.	.	.	.	0.649197
445	NIRB_ECOLI	1.08828	.	.	.	.	0.43067	.	1.24959	.	.	.	.
446	NLPA_ECOLI	.	.	.	.	.	.	0.889049	.	.	.	.	.
447	NLT1_CAEEL	.	0.697354	1.08089	.	2.11472	0.507593	0.370778	0.756744	.	.	.	.
448	NMT_CAEEL	.	0.386904	0.93896	.	.	0.291977	.	.	.	0.827617	1.07098	0.378683
449	NOP10_CAEEL	.	.	.	.	.	.	.	.	.	.	.	4.16296
450	NPBL_CAEEL	0.651639	.	.	.	.	0.454083	.	.	.	.	.	0.731937
451	NPY1_CAEEL	.	.	.	.	.	.	.	7.79506	.	.	.	.
452	NSF_CAEEL	.	0.467976	0.211708	0.834274	.	0.717706	0.566441	0.690213	1.52203	0.854326	0.716567	0.509928
453	NU133_CAEEL	.	.	.	.	.	.	0.664021	.	.	.	.	.
454	NU301_CAEEL	.	.	.	.	.	.	.	.	.	0.860278	.	.
455	NUDD_ECOLI	.	.	.	.	.	.	.	.	.	2.97313	.	.
456	NUDK_ECODH	1.37277	.	.	.	.	.	.	.	.	.	.	.
457	OAT_CAEEL	0.847031	0.707297	1.23922	0.989992	0.980983	0.544921	1.24005	1.52687	1.46604	0.992759	1.26644	0.92362
458	ODO1_CAEEL	0.692127	0.684061	1.21233	0.465973	0.452823	0.407026	0.479353	1.06425	.	2.75299	0.592854	0.963742
459	ODO2_ECO57	0.621823	7.38124	.	.	7.89753	.	14.3466	.	.	.	0.902187	.
460	ODP2_CAEEL	0.597513	0.722434	0.787554	0.950846	0.711519	0.364646	0.729288	0.729792	0.742167	1.16374	0.759225	0.635328
461	ODPA_CAEEL	0.783375	0.749391	0.877931	0.96939	.	0.401436	0.839396	1.1305	.	0.825128	0.804157	0.72106
462	ODPB_CAEEL	0.702375	0.734007	0.789069	.	0.637759	0.400501	0.916417	0.813117	.	0.949587	0.73495	0.659008
463	OMPC_ECOLI	.	1.61349	.	.	.	.	.	.	.	.	.	.
464	OMPF_ECOLI	0.526098	.	.	.	0.962094	1.81845	.	.	.	.	0.859032	1.94577
465	OMPT_ECOLI	0.705446	.	.	.	.	.	.	.	.	.	.	.
466	OXDA1_CAEEL	.	.	1.77174	1.85001	.	.	.	.	.	1.37087	.	.
467	P4HA1_CAEEL	.	.	0.731458	1.76619	.	.	.	.	.	1.66566	1.21832	0.716768
468	P4HA2_CAEEL	.	.	.	.	.	.	.	.	.	2.97524	.	.
469	PAD1_CAEEL	.	.	.	.	.	0.446682	.	.	.	.	.	.
470	PAK1_CAEEL	.	.	.	.	.	.	0.584565	.	.	.	.	.
471	PAPC_ECOLX	.	.	0.232828	.	.	.	.	.	.	.	.	.
472	PAPX_ECOLX	.	.	.	.	.	.	.	.	.	.	.	1.36457
473	PAR1_CAEEL	.	.	.	.	0.719177	.	.	.	.	.	.	.
474	PAR3_CAEEL	.	.	0.524085	.	.	.	.	.	.	.	.	.
475	PAT2_CAEEL	.	.	.	.	.	0.318074	.	.	0.86171	.	.	.
476	PBPC_ECOLI	.	.	.	.	.	.	.	.	.	.	.	0.467537
477	PCCA_CAEEL	0.631957	0.642109	0.782586	0.794858	0.842344	0.469851	0.707973	0.903001	0.839067	1.07216	0.887599	0.87804
478	PCKA_ECOLU	.	0.591402	.	.	.	.	.	.	.	.	.	.
479	PC._CAEEL	.	.	.	2.2808	.	4.18465	.	1.47962	1.70198	3.11568	1.72345	1.624
480	PCOS_ECOLX	0.701536	1.18322	0.956726	.	.	.	1.19328	1.48106	.	.	.	0.647984
481	PDFR1_CAEEL	.	0.390277	.	.	.	.	.	.	.	.	.	.
482	PDI1_CAEEL	0.901624	0.946196	1.41877	1.55396	1.48013	0.959865	1.12235	1.52728	1.4293	2.01444	1.79299	1.35479
483	PDI2_CAEEL	0.825277	0.790182	1.22921	1.46912	0.909584	0.741325	0.921211	1.19284	1.29199	1.72598	1.10311	1.1471
484	PDIA4_CAEEL	.	.	0.694978	.	.	.	.	.	.	0.904399	1.46605	0.723016
485	PDIA6_CAEEL	.	0.893581	.	1.19848	1.19867	1.07222	.	0.998881	.	1.55024	0.95777	1.20812
486	PDXB_ECO5E	.	0.731785	.	.	.	.	.	.	.	.	.	.
487	PEBPH_CAEEL	0.769274	0.453179	0.65367	0.815606	0.779158	0.386477	0.36696	0.73899	0.928226	0.752229	0.633842	0.71766
488	PEPB_ECOL5	.	.	.	.	.	.	.	.	0.463536	.	.	.
489	PERA_ECO27	0.20434	.	.	.	.	.	.	0.236586	.	0.209377	.	.
490	PFD1_CAEEL	.	.	.	4.68031	.	.	.	.	.	.	.	.
491	PFD2_CAEEL	0.891036	0.560346	.	1.49877	0.577917	.	.	1.15221	1.17669	.	.	0.749779
492	PFD3_CAEEL	.	.	.	0.897615	.	.	.	.	.	.	.	.
493	PFD4_CAEEL	0.420727	0.634349	0.835483	.	.	.	.	.	0.91568	.	.	.
494	PFD5_CAEEL	.	.	.	.	.	.	.	.	0.573211	.	.	0.636472
495	PFD6_CAEEL	0.320303	.	.	.	.	.	0.667429	.	0.647152	.	.	.
496	PGK_CAEEL	0.556047	0.540908	0.856007	0.937669	0.642905	0.297488	0.785626	0.850729	0.752326	0.960626	0.776867	0.678346
497	PGM_ECOLI	.	.	.	.	.	.	.	.	.	.	.	0.544841
498	PH4H_CAEEL	.	.	.	.	.	.	.	.	.	0.761449	.	.
499	PHNI_ECOLI	.	.	.	.	.	0.227517	.	0.733611	.	.	.	0.410638
500	PHOH_ECOLI	.	1.29205	.	.	.	.	.	.	.	.	.	.
501	PHOP_ECOLI	.	.	0.974234	14.8605	.	.	.	9.00118	.	.	.	12.3135
502	PHS_CAEEL	0.182628	0.447913	0.941469	0.932543	1.07742	0.352172	1.06915	1.84383	0.412712	0.646391	0.987337	.
503	PLBL1_CAEEL	.	.	2.11452	1.6981	0.595396	.	.	.	.	2.34536	1.46744	0.55809
504	PLBL2_CAEEL	0.226677	0.267228	0.534008	.	0.366606	0.368278	0.334997	.	.	.	0.168442	0.426869
505	PLC2_CAEEL	.	.	.	.	.	.	.	.	0.740621	.	.	0.907078
506	PLSB_ECOSE	.	.	.	.	.	0.830122	.	.	.	.	.	0.522641
507	PME3_CAEEL	.	.	.	.	.	.	1.35051	.	.	.	.	0.519287
508	PME5_CAEEL	.	.	.	.	.	0.660466	.	.	.	.	.	.
509	PNCB_CAEEL	.	1.032	.	.	.	.	.	.	.	.	.	.
510	PNO1_CAEEL	.	.	.	.	.	.	.	.	.	0.5597	.	.
511	POTB_ECOLI	.	.	.	.	.	.	.	.	.	3.41607	.	.
512	PP2C1_CAEEL	.	0.219106	1.04326	2.17834	1.1999	0.71366	0.9193	1.14668	.	1.35204	0.54683	0.833612
513	PP2C2_CAEEL	.	0.833479	0.776769	.	1.22257	.	1.21258	.	.	0.642436	1.04411	0.966833
514	PPK_ECOLI	.	.	0.455801	.	.	.	.	0.436192	1.49792	.	.	.
515	PPN1_CAEEL	.	0.331075	1.20124	5.36609	0.686554	.	.	.	.	1.18192	0.447652	0.406251
516	PQE1_CAEEL	.	0.579185	.	.	.	.	.	.	.	.	.	.
517	PQQL_ECOLI	.	.	.	.	.	.	.	.	.	.	.	0.889073
518	PRC_ECOLI	.	.	0.475368	0.394918	.	.	.	0.476873	.	.	.	.
519	PROD_CAEEL	.	.	.	.	4.67373	.	.	.	.	.	.	.
520	PROF1_CAEEL	0.950395	0.955711	1.91522	1.45868	1.25845	0.711785	1.07473	1.03107	1.58026	2.77182	1.69208	1.75091
521	PROF2_CAEEL	3.22022	.	1.11321	1.5163	1.21604	.	5.6853	.	.	1.44833	1.01668	1.28013
522	PROF3_CAEEL	0.588214	0.552742	1.18492	1.08531	1.00316	0.55133	0.7426	0.696673	.	1.26472	0.990352	1.11382
523	PROV_ECOLI	.	.	.	.	.	.	0.816207	.	.	.	.	.
524	PRP19_CAEEL	.	0.328366	.	.	.	.	.	1.64641	.	.	0.681951	.
525	PRP8_CAEEL	.	0.284261	.	.	.	0.169638	.	.	.	.	.	.
526	PRS10_CAEEL	0.353024	0.159813	0.349696	0.807166	.	0.232367	0.745261	0.690792	.	1.03007	0.689658	0.447964
527	PRS4_CAEEL	.	0.632955	0.547277	1.09167	.	0.373379	.	1.6519	.	5.20568	.	.
528	PRS6B_CAEEL	.	0.0759595	0.843556	.	.	0.681982	0.265303	0.356729	.	.	0.778172	.
529	PRS7_CAEEL	.	.	.	.	1.42772	.	.	.	0.682976	.	.	.
530	PSA1_CAEEL	0.474889	1.06627	1.27037	1.43523	.	0.50633	1.03042	1.11499	.	1.52344	0.780916	1.03282
531	PSA2_CAEEL	2.13088	.	.	0.709192	.	.	0.603165	0.741105	.	1.3181	0.725602	.
532	PSA3_CAEEL	0.73768	0.781203	1.10352	1.45288	0.78966	0.619249	0.938269	1.17459	.	1.2592	1.08136	1.11114
533	PSA4_CAEEL	0.645757	0.741545	0.884793	0.901057	1.23725	0.627021	0.954675	0.92628	6.63877	1.42476	1.28159	1.09005
534	PSA5_CAEEL	0.738311	0.689945	1.192	1.14617	1.05513	0.567323	0.917593	0.984572	0.927773	1.34571	1.08829	1.33532
535	PSA6_CAEEL	.	0.974522	0.763663	.	0.735962	0.610845	0.646446	0.849258	0.611568	.	.	1.0184
536	PSA7_CAEEL	.	0.665298	0.868129	1.3028	0.984754	0.59997	0.906322	0.967144	1.19525	1.33835	1.13763	0.98143
537	PSB1_CAEEL	.	0.557507	1.23003	1.5585	0.874915	.	0.572858	2.24711	.	.	0.466489	.
538	PSB2_CAEEL	.	.	.	.	1.03366	0.573972	0.693242	1.17925	.	0.537528	0.989243	0.775544
539	PSB3_CAEEL	0.941255	0.829921	1.08818	.	.	0.652828	.	.	.	0.777853	.	0.803133
540	PSDE_CAEEL	1.27226	0.60079	0.983375	.	.	0.934105	0.859383	0.87208	0.44595	0.889088	.	0.815572
541	PSIA1_ECOLI	.	10.1141	.	.	.	.	.	0.478241	.	.	.	.
542	PSMD1_CAEEL	.	0.644403	1.03912	1.36401	0.770686	0.406043	0.568523	1.09208	.	1.21907	0.934634	0.768383
543	PSMD3_CAEEL	0.911433	0.782761	0.383588	1.22132	.	0.457594	0.337422	0.826812	.	0.78966	0.796498	1.54307
544	PSMD6_CAEEL	.	0.334216	.	0.607738	.	0.910481	.	0.802957	.	.	.	.
545	PSMD8_CAEEL	.	.	.	.	.	0.710688	0.663329	.	.	.	.	0.852408
546	PTC1_CAEEL	.	.	.	1.23605	.	.	.	.	.	.	.	.
547	PTRA_ECOLI	.	.	.	.	.	0.125125	.	.	.	.	.	0.395704
548	PUF12_CAEEL	.	.	.	.	.	0.419768	.	.	.	.	.	.
549	PUR4_CAEEL	0.461494	.	.	.	0.442317	0.269266	.	.	.	.	.	.
550	PUR6_CAEEL	.	.	.	0.877409	0.471514	0.139961	.	.	.	.	0.3926	.
551	PUR8_CAEEL	.	0.526046	1.40897	0.951664	.	0.206258	.	3.13493	.	0.746574	0.692253	0.486981
552	PURA_CAEEL	0.729022	0.56367	0.8422	0.981793	1.03513	0.50139	0.823365	0.837147	0.851445	0.981407	0.663903	0.785829
553	PYC1_CAEEL	0.577943	0.485988	0.88765	0.642071	0.701942	0.418849	0.89093	0.796685	.	1.0003	0.948879	0.666226
554	PYRD_ECOBW	.	.	.	.	.	.	.	1.44636	.	.	.	.
555	QOR_ECOLI	.	.	0.72249	.	.	.	.	.	.	.	.	.
556	QUEF_ECOBW	.	0.666986	.	.	.	.	.	.	.	.	.	.
557	R23A1_CAEEL	0.643912	0.707706	0.60497	0.624244	0.557652	0.221448	0.704343	0.740634	0.725672	1.99729	0.595897	0.537477
558	R23A2_CAEEL	0.891924	0.707706	0.92783	0.602255	0.697382	0.286356	0.957552	0.720056	0.975622	0.354966	0.874886	0.453853
559	RAB6A_CAEEL	.	.	.	.	.	.	.	.	.	.	0.793063	.
560	RAD50_CAEEL	.	0.505402	0.556549	0.566652	.	.	.	.	1.22256	0.908562	0.273302	0.82258
561	RAN_CAEEL	0.819335	0.78576	1.59309	1.81474	1.1785	0.751123	0.772318	1.11396	1.16992	2.07808	1.324	1.44176
562	RAPA_ECOBW	.	.	.	.	0.208819	.	.	.	.	.	.	.
563	RBSB_ECOLI	0.654731	.	1.21557	.	.	0.811875	.	0.36493	.	.	.	1.372
564	RCC1_CAEEL	.	0.223734	0.528609	.	.	0.342172	.	0.272748	.	.	0.419998	.
565	RECE_ECOLI	.	.	.	.	.	.	0.431637	.	.	.	.	.
566	RENT1_CAEEL	.	0.501559	.	.	.	.	.	.	.	.	.	.
567	RER1_CAEEL	0.66865	.	.	.	.	.	.	.	.	.	.	.
568	RFA1_CAEEL	.	.	.	1.69832	.	.	.	.	.	0.989953	0.209973	.
569	RGS10_CAEEL	.	.	.	.	.	.	.	1.21077	.	.	.	.
570	RHA2_CAEEL	.	.	.	.	.	0.486899	.	.	.	.	.	.
571	RHLE_ECOLI	.	.	.	.	.	0.123201	.	.	.	.	.	.
572	RIR1_CAEEL	.	.	1.01388	1.75982	0.513994	.	1.15863	0.699666	.	0.32101	0.323857	0.622621
573	RIR2_CAEEL	1.32061	1.42248	2.97893	3.77785	1.69015	0.603391	2.29292	2.38538	2.73641	5.43203	1.70743	2.42061
574	RL10A_CAEEL	0.792478	0.763008	0.758182	0.648366	0.859046	0.32299	0.93754	1.0666	0.812611	0.647085	0.889486	0.54139
575	RL10_CAEEL	0.773971	0.777899	0.697149	0.559654	0.545148	0.22055	0.844729	1.09519	0.809308	0.640591	0.64711	0.472459
576	RL10_ECO24	0.633434	.	.	.	.	.	.	.	.	.	.	.
577	RL11_CAEEL	0.85356	0.748083	0.56363	0.808396	.	0.248094	.	0.858881	0.381931	0.680125	0.417341	0.405149
578	RL12_CAEEL	0.773144	0.743195	0.314104	0.964282	0.634249	0.277346	0.641364	1.03247	0.932019	0.828144	0.792995	0.500696
579	RL13A_CAEEL	0.484836	0.621823	0.533609	0.711677	0.165058	0.43345	0.759643	0.684552	1.07829	0.79186	0.518266	0.698166
580	RL13_CAEEL	0.773798	0.75217	0.782994	0.594429	0.411247	0.271044	0.836191	1.08665	0.878405	0.693951	0.738708	0.545861
581	RL15_CAEEL	1.06812	0.616505	0.620569	0.535435	0.470414	0.270269	0.646377	0.880574	0.397339	0.729227	0.552293	0.506801
582	RL17_CAEEL	0.762116	0.752971	0.503008	0.439645	0.534332	0.238946	0.650356	0.977307	0.781737	0.541438	0.70711	0.507344
583	RL18A_CAEEL	0.655769	0.709511	0.847681	0.720611	0.504222	0.272069	1.45475	0.934962	1.49578	0.81579	0.720538	0.552736
584	RL18_CAEEL	0.766253	0.733592	0.783907	0.690911	0.578778	0.236894	0.851886	1.01209	0.811698	0.670903	0.706574	0.462911
585	RL19_CAEEL	1.17214	0.918554	1.05841	0.636778	0.522549	0.459791	0.87275	1.05762	0.724801	1.19365	0.687688	0.653544
586	RL1_ECO27	6.65113	.	.	.	.	.	.	.	.	.	.	.
587	RL21_CAEEL	0.847986	0.700334	0.738096	0.606339	0.517958	0.213022	0.774318	0.987525	0.679816	.	0.662603	0.471213
588	RL22_CAEEL	0.718543	0.717447	0.457162	0.458834	0.405365	0.202891	0.693353	0.61503	0.662886	0.748323	.	0.426352
589	RL22_ECO24	.	.	.	.	.	0.197391	.	.	.	.	.	.
590	RL23_CAEEL	0.647773	0.701293	0.706895	0.51929	.	0.368527	0.774855	1.11651	.	0.569027	.	0.676131
591	RL24_CAEEL	0.639125	0.780811	0.65469	0.595056	0.558422	0.265195	0.693552	1.02995	9.49773	0.682925	4.01713	0.461438
592	RL26_CAEEL	.	0.582281	0.657647	1.85339	0.475973	0.511023	0.525959	0.894648	0.626109	.	0.575141	0.991548
593	RL27_CAEEL	0.762395	0.731116	0.74449	0.68682	0.599831	0.278432	1.12979	1.03147	0.784015	0.649028	0.710593	0.58921
594	RL28_CAEEL	0.464003	0.338029	0.750232	.	0.700131	0.244163	0.929496	1.08055	5.6819	0.504212	0.453301	0.455132
595	RL31_CAEEL	1.78673	3.05408	.	.	.	.	.	0.536652	2.42559	0.878633	.	.
596	RL35A_CAEEL	0.559376	0.639064	0.707099	0.612429	0.653047	0.35841	0.842466	1.04962	0.807591	.	.	0.469624
597	RL35_CAEEL	0.747673	0.713102	2.71428	0.578103	0.84811	0.277673	0.848426	3.90133	.	.	.	0.537571
598	RL36_CAEEL	0.721367	0.762383	0.44209	0.718345	0.566178	0.247961	0.807134	1.13233	0.761071	0.679885	0.687792	0.499688
599	RL37A_CAEEL	0.629086	1.29819	1.94126	0.511865	.	.	.	0.997946	.	.	.	.
600	RL37_CAEEL	0.947419	.	.	.	.	.	.	.	3.09473	.	.	.
601	RL38_CAEEL	.	.	.	.	.	.	.	.	5.47464	.	.	.
602	RL3_CAEEL	0.565516	0.707292	0.773917	0.640283	0.505668	0.299759	0.632028	0.766589	0.743936	0.703058	0.693532	0.454928
603	RL40_CAEEL	.	.	.	.	.	.	.	.	0.574069	.	.	1.28005
604	RL44_CAEEL	.	.	.	.	.	.	.	0.478342	.	.	.	.
605	RL4_CAEEL	0.797612	0.746307	0.770342	0.679816	0.558341	0.235495	0.854087	1.04776	0.821801	0.65516	0.65157	0.527871
606	RL5_CAEEL	0.77567	0.758613	0.775676	0.65772	0.573958	0.252195	0.834931	1.14862	0.936588	0.676963	0.705253	0.539234
607	RL6_CAEEL	0.773876	0.749018	0.696729	0.587959	0.531262	0.201586	0.890885	0.968731	0.703686	0.615518	0.649392	0.482993
608	RL7A_CAEEL	0.592123	0.65018	0.746743	0.620927	0.578977	0.265909	0.773031	0.939131	0.507175	0.65327	0.692526	0.542054
609	RL7_CAEEL	0.733263	0.74053	0.693812	0.614585	0.525695	0.254128	0.789021	0.994499	0.76003	0.658983	0.673528	0.512228
610	RL8_CAEEL	0.670219	0.687641	0.696375	0.427942	0.45498	0.253447	0.78581	0.975614	0.331554	0.236546	0.69544	0.510319
611	RL9_CAEEL	0.819513	0.741132	0.670162	0.694831	0.538117	0.256627	0.876822	1.02501	2.20299	0.675799	0.609988	0.49037
612	RLA0_CAEEL	0.719472	0.661399	1.2305	0.863575	0.621505	0.147838	1.19144	0.876716	1.03469	0.902799	0.849391	0.698555
613	RLA1_CAEEL	0.784573	0.773721	0.897816	0.936099	0.735217	0.380296	0.873057	1.10238	0.856582	0.89102	0.844325	0.708471
614	RLA2_CAEEL	0.839597	0.727147	0.919957	0.968161	0.694639	0.39531	0.934015	1.17775	0.80206	0.946117	0.82286	0.732419
615	RLUD_ECO57	.	.	.	.	.	0.302171	.	.	.	.	.	.
616	RME6_CAEEL	.	.	0.703943	.	.	.	.	.	.	.	.	.
617	RNE_ECOLI	.	.	.	.	.	.	.	.	.	0.754422	.	.
618	RNZ_CAEEL	.	.	.	.	.	.	.	.	.	.	.	1.49445
619	RO60_CAEEL	.	0.317627	0.807997	0.645071	1.00056	0.699375	.	0.564029	.	2.30569	1.22078	1.34023
620	ROA1_CAEEL	0.686623	.	0.690524	.	0.612927	0.572515	.	0.747822	.	1.04213	.	0.710777
621	ROCK_CAEEL	.	.	.	0.641384	.	.	.	.	.	.	.	.
622	RPB2_CAEEL	.	.	.	.	0.328119	.	.	.	.	.	.	.
623	RPGF1_CAEEL	.	.	.	0.723107	.	0.459897	.	.	.	1.31039	.	0.690749
624	RPOC_ECOL6	.	.	.	.	.	0.324831	.	.	.	.	.	.
625	RS12_CAEEL	0.798066	0.764317	0.819975	0.744016	0.645329	0.345739	0.883805	1.10817	0.754145	0.820683	0.785831	0.645993
626	RS13_CAEEL	0.748676	0.732562	0.883068	0.578801	0.493478	0.421265	0.888436	1.03402	0.907808	0.85092	0.987438	0.748626
627	RS14_CAEEL	0.82564	0.799929	0.801071	0.664031	0.640364	0.24603	0.971788	1.23026	.	0.725969	0.774737	0.627763
628	RS15_CAEEL	1.97964	0.893326	0.73369	1.73274	1.63671	1.04199	0.501518	1.16615	.	0.753432	0.761166	0.618924
629	RS16_CAEEL	0.745877	0.758037	0.779766	0.738421	0.599906	0.254691	1.00804	1.16615	0.736757	0.756475	0.957877	0.725741
630	RS17_CAEEL	0.939528	0.99104	3.0928	0.609681	0.8595	0.990678	1.00832	1.0486	3.53072	0.54154	0.895329	0.66738
631	RS19_CAEEL	0.714104	0.661972	0.904771	0.684795	0.687946	0.411992	0.852139	1.13473	0.800354	1.25391	1.01674	0.682215
632	RS21_CAEEL	0.732056	1.07198	1.10633	0.749261	0.736492	.	1.07015	1.23481	.	0.551276	0.931384	0.949595
633	RS23_CAEEL	0.704846	0.871718	.	.	1.02569	0.278252	.	1.41036	11.4539	1.71544	0.722479	0.549439
634	RS25_CAEEL	0.375483	.	0.690505	0.411482	.	0.256744	.	0.644855	.	13.4323	.	0.557002
635	RS26_CAEEL	0.794587	0.756131	0.794507	0.847707	0.565057	0.330419	.	0.974313	0.866243	0.746231	.	0.510382
636	RS27_CAEEL	.	.	.	.	.	3.74352	.	.	.	.	.	.
637	RS28_CAEEL	0.834804	0.729381	0.810092	0.882854	.	0.857803	.	.	0.887748	.	.	0.584392
638	RS2_CAEEL	0.692429	0.722188	0.741386	0.598984	0.584683	0.258202	0.876047	1.08235	0.759126	0.613589	0.689305	0.604909
639	RS3A_CAEEL	0.804914	0.817726	0.850769	0.731518	0.667954	0.280478	1.0137	1.20546	0.795465	0.744769	0.826899	0.613862
640	RS3_CAEEL	0.759673	0.814172	0.728737	0.810624	0.602404	0.272182	0.96216	1.20202	0.763316	0.683833	0.759697	0.650974
641	RS4_CAEEL	0.713172	0.778944	0.749207	0.639181	0.592774	0.267464	0.873261	1.07627	0.748822	0.747413	0.714169	0.542476
642	RS5_CAEEL	0.739833	0.795618	0.721774	0.66402	0.516585	0.298648	0.880676	1.09283	0.508683	0.735375	0.772808	0.681772
643	RS6_CAEEL	0.396436	0.612848	0.69678	0.574355	0.788631	0.382663	0.645207	1.16645	0.386835	0.741902	0.824612	0.598891
644	RS7_CAEEL	0.779218	0.760906	0.802347	0.717525	0.590256	0.274674	0.973447	1.2089	0.812281	0.733766	0.783528	0.608076
645	RS8_CAEEL	0.801195	0.773652	0.813729	0.798265	0.637618	0.287943	0.971295	1.12482	0.994915	0.805317	0.798477	0.644279
646	RS9_CAEEL	0.726651	0.73321	0.758803	0.619663	0.555766	0.295048	0.825401	0.942382	0.729552	0.645224	0.671109	0.543046
647	RSMB_CAEEL	0.767505	0.749637	0.89108	.	0.892538	0.444484	0.550812	1.08967	.	1.76556	.	1.06663
648	RSMD_ECOLI	.	.	.	.	0.937624	.	.	.	.	.	.	.
649	RSMG_ECOLU	.	0.204119	.	.	.	.	.	.	.	.	.	.
650	RSP1_CAEEL	.	2.05915	2.41429	.	1.72868	0.397738	.	.	.	.	.	.
651	RSP2_CAEEL	.	.	.	.	.	0.402999	.	.	.	.	.	.
652	RSP3_CAEEL	0.862399	.	1.8245	1.32873	.	0.938261	1.68141	0.980406	1.1429	.	.	.
653	RSP6_CAEEL	.	.	1.57681	.	.	.	.	.	.	.	.	.
654	RSPA_ECOLI	.	.	.	.	.	.	.	.	0.29191	.	.	.
655	RSSA_CAEEL	0.826142	0.803847	1.09367	0.703328	0.638839	0.268765	1.01983	1.22207	0.757852	0.718981	0.976511	0.753312
656	RT05_CAEEL	.	.	0.226497	.	.	.	.	.	.	.	.	.
657	RT09_CAEEL	.	.	.	.	.	0.083149	.	.	.	.	.	.
658	RT67_ECOLX	5.29499	.	.	.	.	.	.	.	.	.	.	.
659	RU2A_CAEEL	.	.	.	2.20681	.	2.51346	.	.	.	.	.	.
660	SAHH_CAEEL	0.797125	0.757502	0.74703	0.918378	0.569925	0.311065	1.00313	1.227	0.825229	0.932684	0.718571	0.619521
661	SCOT_CAEEL	0.346902	0.578265	0.344164	.	1.29322	0.261425	.	0.567253	.	.	0.330222	0.586232
662	SDK_CAEEL	.	.	.	.	1.35623	.	.	.	.	.	.	.
663	SECA_ECO55	.	.	.	.	.	.	.	0.229623	.	.	.	.
664	SERA_ECOLI	.	.	0.357201	.	.	.	.	.	.	.	.	.
665	SERC_CAEEL	.	.	0.853637	.	.	.	0.614001	.	.	.	.	.
666	SHOC2_CAEEL	.	.	.	.	.	.	.	.	.	.	.	0.7496
667	SIA1_CAEEL	12.6259	.	.	.	.	.	.	.	.	.	.	.
668	SIP1_CAEEL	2.63212	2.39243	3.52716	3.67661	2.10895	1.60705	3.04628	3.64145	2.85988	4.86792	3.19999	2.98124
669	SLAP2_CAEEL	.	.	1.50111	.	1.93603	.	.	.	0.455501	.	.	.
670	SLBP_CAEEL	.	.	.	.	.	.	.	0.341439	.	.	.	.
671	SLO1_CAEEL	.	0.35066	.	.	.	.	.	.	.	.	.	.
672	SMD1_CAEEL	.	0.776468	0.734398	0.155685	0.501963	0.779011	0.844835	1.11974	.	0.648956	1.10589	0.634551
673	SMD3_CAEEL	0.428146	0.440442	.	.	.	0.288781	0.246793	0.813603	0.569289	0.812909	0.202386	0.769225
674	SMF_ECOLI	.	.	.	.	2.0629	.	.	.	.	.	.	.
675	SMG1_CAEEL	.	0.478516	0.464207	.	1.45443	0.378725	0.737494	.	0.573685	.	0.744573	.
676	SODC_CAEEL	0.370515	0.387097	0.803803	0.774345	0.683671	0.425954	0.519777	0.705023	0.863574	0.967055	0.917225	0.795825
677	SODM1_CAEEL	0.740228	0.614013	1.04734	0.842181	0.8538	0.58446	0.895992	1.00274	1.09506	1.70279	1.16927	0.851684
678	SODM2_CAEEL	0.89023	0.377021	.	.	.	.	.	.	.	.	.	.
679	SOR1_CAEEL	.	.	.	.	.	.	2.12791	.	.	.	.	.
680	SPR2_CAEEL	.	.	1.64129	.	0.924471	.	.	.	.	0.770161	.	.
681	SPR4_CAEEL	.	1.02938	.	.	.	.	.	.	.	.	.	.
682	SPT16_CAEEL	.	0.652944	.	.	0.562152	.	.	.	.	.	.	.
683	SPT5H_CAEEL	.	0.443394	.	0.749583	0.487788	0.485281	.	0.107503	2.50068	0.387479	0.450328	0.376961
684	SRE21_CAEEL	.	.	.	7.89832	.	.	.	.	.	.	.	.
685	SRE32_CAEEL	.	.	.	.	.	.	.	0.335776	.	.	.	.
686	SRE33_CAEEL	.	.	.	.	.	.	.	.	.	.	.	1.79454
687	SRG4_CAEEL	.	.	.	.	.	.	.	.	0.96078	.	.	.
688	SRMB_ECOLI	.	.	.	.	.	0.221014	.	.	.	.	.	.
689	SRRT_CAEEL	.	.	.	0.533722	.	.	.	.	.	.	.	0.466608
690	SRX10_CAEEL	.	.	.	.	.	.	0.688827	.	.	.	.	.
691	SSP1A_CAEEL	.	.	.	.	.	.	0.515833	.	.	.	.	.
692	SSP1B_CAEEL	.	.	.	.	.	.	0.524063	.	.	.	.	.
693	SSP9_CAEEL	1.63168	.	.	.	0.302202	0.972212	0.55826	.	.	.	.	.
694	STHA_ECOBW	0.121554	.	.	.	14.7305	.	.	.	.	.	.	.
695	STO1_CAEEL	.	.	.	1.83445	.	.	.	.	.	4.47342	.	.
696	STX2_CAEEL	.	.	.	.	.	.	.	.	.	.	0.406334	.
697	SUCA_CAEEL	0.56559	0.273887	0.304266	0.155205	0.997377	0.186582	0.49001	0.596925	0.256031	0.636311	0.397166	0.267432
698	SUCB1_CAEEL	0.518634	0.492269	0.455138	0.951743	0.538569	0.167183	0.536645	0.604975	0.599375	0.750951	0.680133	0.539946
699	SUCB2_CAEEL	.	.	0.77488	.	.	0.425198	.	.	.	.	.	.
700	SUCC_ECOBW	.	.	.	.	0.755428	.	.	.	.	.	.	.
701	SUMO_CAEEL	0.398947	.	0.495305	1.11558	0.905196	0.482617	.	0.748225	1.01159	1.27358	.	1.2039
702	SUR5_CAEEL	0.417132	0.165866	0.375383	.	0.182984	0.220358	.	0.528039	.	.	0.30462	0.238555
703	SWAP_CAEEL	1.07878	.	.	.	.	.	.	.	.	.	.	.
704	SYDC_CAEEL	0.68456	0.852069	1.29741	1.32956	1.14411	0.506959	0.698931	1.16074	10.3397	1.27688	1.16668	1.27692
705	SYFB_CAEEL	0.740469	0.716777	0.838414	1.18086	0.631236	0.369425	0.749539	0.96717	.	1.35606	0.765151	0.815915
706	SYFB_ECO57	.	.	.	.	.	.	.	0.76177	.	.	.	4.21917
707	SYGB_ECO8A	0.391684	0.133118	.	.	.	.	0.571144	.	.	.	.	.
708	SYGB_ECOBW	0.441657	.	.	.	.	.	.	.	.	.	.	.
709	SYGB_ECOLU	.	.	.	.	0.346527	0.114291	.	.	.	.	0.500658	.
710	SYGB_ECOSE	0.49163	.	.	.	.	.	.	0.250691	.	.	.	1.00621
711	SYGB_ECOUT	.	.	.	.	.	0.176907	.	.	.	.	.	0.724029
712	SYG_CAEEL	.	0.67237	.	1.35849	0.386838	0.44962	.	0.739959	1.46429	0.197609	0.655425	0.481519
713	SYH_CAEEL	0.520591	0.592892	0.718864	0.320259	0.271638	0.596066	0.31955	0.517517	.	0.831599	0.518608	0.966472
714	SYIC_CAEEL	.	0.596229	0.962816	1.59459	2.04989	0.353319	0.7608	1.00003	.	1.55996	.	1.09767
715	SYI_ECOBW	.	.	.	.	.	.	.	.	.	.	0.543866	.
716	SYK_CAEEL	0.381741	0.863986	0.715724	1.30829	0.649546	0.234109	0.574728	0.560197	0.881634	0.723614	0.778883	1.17424
717	SYLC_CAEEL	.	.	1.87782	.	1.60864	0.526578	.	0.918102	0.898613	1.30152	0.479618	.
718	SYMC_CAEEL	.	0.57788	0.915046	.	0.35055	0.417765	0.392756	0.689892	.	0.991934	0.473066	0.7094
719	SYM_ECOHS	.	.	.	.	.	.	.	0.624156	.	.	.	.
720	SYNC_CAEEL	.	0.44354	1.23864	1.04794	0.282638	0.695311	0.724422	1.01126	0.88258	1.64683	1.24632	1.36079
721	SYQ_CAEEL	1.2578	0.74316	1.23906	1.33016	.	0.522251	0.862939	0.967031	2.58954	1.37585	1.31544	0.957391
722	SYRC_CAEEL	.	1.0589	.	.	.	0.847824	.	1.0415	.	1.47862	1.30197	.
723	SYSC_CAEEL	0.159281	0.742474	1.4328	2.02071	1.16889	0.88549	0.451343	1.26275	1.20931	1.98461	1.31461	1.46082
724	SYTC_CAEEL	0.941741	0.655006	1.17807	1.6551	0.81896	0.667587	1.0025	1.24107	.	1.58674	0.805169	0.900891
725	SYV_CAEEL	0.588417	0.681481	0.512165	1.05363	0.29369	0.40633	0.581276	0.746314	.	1.04316	1.14632	0.708588
726	SYY_ECOUT	.	.	.	0.328531	.	.	.	.	.	.	.	.
727	T1ME_ECOLX	.	.	.	.	.	.	.	.	.	.	.	0.789028
728	T1R1_ECOLX	.	.	0.713887	.	.	.	.	.	.	.	.	.
729	T1RK_ECOLI	.	.	.	.	.	.	.	0.646408	.	.	.	.
730	T1SB_ECOLX	.	.	.	.	.	.	.	0.383881	.	.	.	.
731	T257_ECOLX	.	0.596173	1.81336	.	.	0.228569	2.61948	0.836866	.	.	1.49232	.
732	TAG53_CAEEL	.	.	.	.	.	.	0.258519	.	.	.	.	.
733	TBA2_CAEEL	0.602532	0.570493	1.25767	1.4479	0.938857	0.486194	0.761678	0.961206	1.22415	1.60841	1.02535	1.13612
734	TBA8_CAEEL	0.664578	0.584084	1.89588	1.69873	1.44029	0.465149	0.842199	0.994128	.	1.76987	1.60014	2.0474
735	TBB1_CAEEL	0.770312	0.586548	0.696171	1.20856	0.688403	0.483262	0.773063	0.761981	0.781619	1.11016	0.722406	0.900172
736	TBB2_CAEEL	0.703097	0.658479	1.17022	1.51042	1.0065	0.525592	0.85501	1.00651	1.07097	1.611	1.09576	1.11244
737	TBB4_CAEEL	.	.	0.81499	1.5438	0.695555	0.524983	0.71899	0.845298	.	1.32066	0.759058	0.900172
738	TBG_CAEEL	.	.	.	.	.	.	.	1.35839	.	.	.	.
739	TBH1_CAEEL	.	.	.	4.76674	0.392013	.	.	.	.	6.78362	3.27814	1.31144
740	TCPA_CAEEL	0.406205	0.953599	0.687078	0.0844244	.	0.336373	0.836278	0.926059	.	0.932661	.	0.777146
741	TCPB_CAEEL	0.622094	0.490385	0.684628	1.20016	0.572596	0.320212	1.01212	1.03757	.	1.2273	0.752624	0.939388
742	TCPD_CAEEL	0.123787	0.550894	0.63629	1.90764	0.127104	0.377336	0.438482	1.19262	.	1.4367	0.700963	0.460302
743	TCPE_CAEEL	0.508218	0.647102	0.865941	0.790863	0.726823	0.283101	1.20783	1.00053	.	0.53006	0.98781	0.876465
744	TCPQ_CAEEL	0.907757	0.83379	1.41657	0.962453	1.23697	0.521321	1.42153	0.956882	.	0.968704	1.14708	1.16346
745	TCPZ_CAEEL	1.39686	0.555	0.975607	0.838417	0.715728	0.59568	0.950251	1.10329	.	0.839337	1.31284	1.08848
746	TCTP_CAEEL	0.846983	0.822927	1.02912	1.07559	0.882387	0.586722	0.966065	1.14405	0.99075	1.12705	1.03058	0.978964
747	TDX1_CAEEL	0.72486	0.727571	0.929916	1.06525	0.860566	0.598513	0.769303	0.976844	0.800133	0.947092	0.794101	0.780411
748	TERA1_CAEEL	1.21486	0.653396	1.31154	1.42778	1.19297	0.447034	0.995178	1.05798	1.10064	1.53177	1.33941	1.22764
749	TERA2_CAEEL	0.641458	0.754576	1.26995	1.60435	1.19297	0.460211	0.995178	1.03568	1.0859	1.54422	1.29644	1.22764
750	TETR4_ECOLX	.	.	.	.	.	0.511737	.	.	.	.	.	.
751	TFS2_CAEEL	.	0.564667	.	.	0.160583	0.473732	.	0.691886	.	.	0.345305	0.525961
752	TG210_CAEEL	0.927817	0.765967	0.855968	0.919825	0.689884	0.394613	0.976994	0.712479	.	1.04139	0.871405	1.00227
753	TG250_CAEEL	.	0.694182	.	.	.	.	.	.	.	.	.	.
754	TG278_CAEEL	0.331252	0.524375	0.374015	.	.	.	0.47039	0.684605	.	.	0.416119	0.487844
755	THT2_CAEEL	.	.	.	.	.	0.70691	0.717386	.	.	.	.	.
756	TIM13_CAEEL	.	.	.	.	.	.	.	0.62058	.	.	0.463521	.
757	TIM8_CAEEL	0.99848	.	.	.	.	.	.	.	0.904065	.	.	.
758	TIMPL_CAEEL	1.25019	.	2.03447	2.41376	3.09865	2.18762	.	.	1.68248	1.71141	5.24028	2.80187
759	TKT2_ECOLI	.	.	0.435249	.	.	.	.	.	.	.	.	.
760	TNNC2_CAEEL	0.646934	.	0.339471	.	0.53257	0.385534	2.65491	.	0.259677	.	0.563138	0.597632
761	TNNI1_CAEEL	.	.	.	.	.	.	.	.	1.072	.	.	.
762	TNNI2_CAEEL	0.747622	0.67269	0.801848	0.778677	0.852782	0.522704	0.552267	0.899544	0.844654	1.34687	0.768454	0.704852
763	TNNI3_CAEEL	.	.	.	.	.	.	.	.	0.630593	.	.	.
764	TNNI4_CAEEL	.	.	.	.	.	6.07013	.	.	.	.	.	.
765	TNNT_CAEEL	0.628731	0.62949	0.922302	1.38983	0.792935	0.52494	0.637727	0.932102	0.555877	1.28609	0.792186	0.823551
766	TNP5_ECOLX	.	.	.	0.304359	.	.	.	.	.	.	.	.
767	TNR2_ECOLX	.	.	.	.	.	.	.	1.67133	.	.	.	.
768	TORD_ECOBW	.	0.570273	.	.	.	.	.	.	.	.	.	.
769	TORZ_ECO57	.	.	.	0.23713	.	.	.	.	.	.	.	.
770	TOR_CAEEL	.	.	.	.	.	.	0.770171	.	.	.	.	.
771	TPIS_CAEEL	0.668452	0.592857	1.10861	1.40931	0.942175	0.568892	0.734738	0.886763	1.1483	1.44318	1.15491	1.09348
772	TPM1_CAEEL	0.635423	0.593423	1.01889	1.34649	0.762961	0.529436	0.534817	0.807454	0.948473	1.2076	0.983812	0.741192
773	TPM3_CAEEL	0.543732	0.540234	0.551027	1.04044	0.701402	0.533894	0.3695	0.612953	0.88324	1.08737	0.823415	0.667696
774	TRAI1_ECOLI	.	.	.	.	.	.	.	.	.	.	.	0.524877
775	TRAI2_ECOLX	.	.	.	.	.	.	.	.	.	.	.	0.416082
776	TRAI6_ECOLX	.	.	.	.	.	.	.	.	.	.	.	0.565824
777	TRAJ4_ECOLX	0.495615	.	.	.	.	.	.	.	.	.	.	.
778	TRAN4_ECOLX	.	.	.	0.331042	.	.	.	.	.	.	.	.
779	TREA_ECO57	.	.	.	.	.	.	0.716821	.	.	.	.	.
780	TREA_ECO7I	.	.	.	.	.	.	0.922417	.	.	.	.	.
781	TREA_ECOL5	.	.	.	.	.	.	0.716821	.	.	.	.	.
782	TRM1_CAEEL	.	.	.	.	.	.	.	.	.	0.327538	.	.
783	TRMD_ECOBW	.	.	.	.	.	.	.	0.153919	.	.	.	.
784	TRPA1_CAEEL	0.488402	0.695333	.	1.85532	.	0.227264	.	0.474417	.	0.698744	.	0.486899
785	TTR16_CAEEL	0.767455	.	.	.	.	0.680948	.	.	.	.	.	1.00142
786	TTR2_CAEEL	.	.	.	.	.	.	.	.	.	.	2.84869	1.93161
787	TTR5_CAEEL	.	.	.	.	.	.	.	.	1.06862	2.31336	.	1.04056
788	TUB1_CAEEL	.	0.583662	1.45526	1.22025	0.782297	1.26349	0.807207	.	.	.	7.98279	0.930041
789	TYRR_ECOLI	.	0.653859	.	.	.	.	.	.	.	.	.	.
790	U2AF2_CAEEL	.	.	.	.	.	.	.	.	.	5.02202	.	.
791	U375A_CAEEL	.	.	4.67213	.	7.68546	.	.	2.95154	.	.	6.49656	7.13028
792	U375F_CAEEL	1.84344	1.14231	.	.	.	.	.	1.35873	.	.	.	.
793	U493_CAEEL	1.703	.	.	.	.	.	1.47922	.	.	2.2289	.	.
794	U520_CAEEL	.	.	3.3582	1.12218	.	.	.	.	.	.	.	0.826213
795	UAP1_CAEEL	.	0.642326	1.41926	1.91201	1.31338	0.287827	0.478039	1.20497	.	1.42898	1.11969	1.08656
796	UAP56_CAEEL	0.707639	0.612565	0.818427	0.831505	0.794629	0.772482	1.23342	0.792557	0.970529	0.714708	0.821169	0.751354
797	UBC2_CAEEL	.	1.86485	.	.	.	.	.	.	.	.	.	.
798	UBC7_CAEEL	.	.	1.27606	.	.	.	.	.	.	.	.	.
799	UBC9_CAEEL	.	0.189767	.	.	0.225431	.	.	.	.	.	.	0.144595
800	UBH4_CAEEL	.	.	.	0.890833	.	.	.	0.611271	.	0.578136	.	.
801	UBIQ_CAEEL	0.688829	0.584078	0.788327	1.55117	1.00224	0.460306	0.881196	0.842085	1.10959	1.47149	1.03783	1.19555
802	UBP14_CAEEL	.	.	1.14792	.	.	0.724363	.	0.960266	.	1.4648	.	0.666336
803	UBP7_CAEEL	.	.	.	.	.	.	.	.	.	2.16921	.	.
804	UBR1_CAEEL	.	.	.	.	.	.	.	.	0.59109	.	.	.
805	UCR1_CAEEL	0.559091	0.288706	1.08891	0.597946	0.593457	.	0.453068	0.912599	.	0.403125	0.525744	.
806	UFD1_CAEEL	.	0.973586	.	2.85545	3.53334	0.175541	0.882562	.	.	.	0.558081	1.08725
807	UFL1_CAEEL	.	.	.	.	.	.	.	1.82547	.	10.2103	0.508265	.
808	UFM1_CAEEL	.	.	.	.	.	0.599827	.	.	.	.	.	.
809	UGDH_CAEEL	0.850628	0.456507	1.80419	0.935434	1.47213	0.0682892	1.3416	0.647117	.	0.74632	1.33784	1.12006
810	UGPB_ECOK1	.	.	.	.	0.133649	.	.	.	.	.	.	.
811	UGPC_ECO57	.	.	.	.	.	.	.	.	0.0778206	.	.	.
812	UGPC_ECOLI	.	.	.	.	.	.	0.194228	.	.	.	.	.
813	UNC33_CAEEL	.	0.432822	.	.	.	.	.	.	.	.	.	.
814	UNC53_CAEEL	0.564801	.	.	.	.	.	.	.	.	.	.	.
815	UNC87_CAEEL	0.477644	0.505069	0.795221	0.871021	0.559505	0.38869	0.835342	0.325505	0.820086	0.831327	0.810883	0.271467
816	UNC89_CAEEL	0.627647	0.637194	0.678753	0.943295	.	.	.	.	.	.	.	.
817	UNC93_CAEEL	.	.	.	0.694397	.	0.163634	.	.	.	.	.	.
818	USE1_CAEEL	.	.	.	.	.	.	.	0.329892	.	.	.	.
819	USPE_ECOLI	.	.	.	.	.	1.8197	2.54412	.	.	.	.	.
820	UUP_ECOLI	.	.	.	.	.	.	.	0.504887	.	.	.	.
821	VATA_CAEEL	0.520411	0.486051	0.635365	0.71437	0.52367	0.394144	0.588177	0.760592	0.623178	0.745145	0.626312	0.562583
822	VATB_CAEEL	0.521112	0.495411	0.616616	0.698332	0.532872	0.378729	0.588927	0.737069	0.555129	0.772048	0.592525	0.562149
823	VATC_CAEEL	0.424767	0.709228	0.919709	0.953178	0.625618	0.163086	0.780755	0.687942	0.787311	0.93647	0.81863	0.910816
824	VATD_CAEEL	.	0.766159	1.26467	1.09358	0.716235	0.770674	.	0.886782	.	1.1372	.	0.592558
825	VATF_CAEEL	.	0.54882	0.789751	1.66225	0.589755	0.449144	.	0.729394	.	1.21176	.	0.71029
826	VATG_CAEEL	1.60033	0.895399	0.383711	2.78243	.	.	3.08461	0.675631	3.51926	.	.	1.36262
827	VATH2_CAEEL	0.527092	0.446353	0.72927	1.18865	0.607253	0.253186	0.768893	0.624801	0.354737	1.04343	0.912202	0.802482
828	VAV_CAEEL	.	.	.	.	.	.	.	.	.	.	0.931505	.
829	VDAC_CAEEL	.	0.807629	.	.	.	0.645192	.	0.199073	.	.	.	.
830	VIT1_CAEEL	3.31132	3.70223	7.17629	7.43509	5.78755	2.77262	4.9892	5.80334	.	7.93556	4.53801	5.8907
831	VIT2_CAEEL	4.02962	4.01109	7.26212	9.08347	5.88112	3.20657	5.50774	6.40544	6.35569	10.7409	5.48539	6.85174
832	VIT3_CAEEL	5.20023	4.4777	9.47508	6.89093	9.16351	.	6.84594	8.39071	10.1642	9.48473	10.196	8.0692
833	VIT4_CAEEL	4.91415	4.4777	11.0902	8.18246	10.0315	3.9772	6.97215	8.4768	9.66279	9.48473	9.57466	8.0692
834	VIT5_CAEEL	4.74967	4.61383	11.0902	8.30089	10.1284	4.28903	6.99013	9.64612	10.892	10.4543	11.2631	9.30535
835	VIT6_CAEEL	4.96153	5.0429	12.0549	9.96333	11.6905	4.03137	7.19993	7.51784	10.8347	13.08	12.9501	10.14
836	WDR1_CAEEL	.	.	0.56919	.	.	0.589249	.	0.717161	.	.	0.708915	.
837	WDR4_CAEEL	.	.	.	.	.	.	.	.	1.04159	0.543142	.	1.26847
838	WRT8_CAEEL	.	.	.	.	.	0.112728	.	.	.	.	.	.
839	XDHA_ECOLI	.	.	.	.	.	.	.	.	4.0908	.	.	.
840	XOL1_CAEEL	0.36401	2.75251	.	.	.	0.178101	.	.	.	.	.	.
841	XYLF_ECOLI	.	0.679154	.	.	.	.	.	.	.	.	.	.
842	XYLT_CAEEL	0.784451	.	.	.	.	.	1.71458	.	.	.	.	.
843	Y41D4_CAEEL	.	0.340255	.	.	.	.	.	.	.	.	.	.
844	YAET_ECOBW	1.90165	.	.	.	.	.	.	.	.	.	.	.
845	YAFZ_ECOLI	.	.	.	.	.	.	1.56405	.	.	.	1.4614	.
846	YAGS_ECOLI	.	1.80744	.	.	.	.	.	.	.	3.25379	.	.
847	YAJQ_ECO27	.	.	.	.	.	0.252304	0.628307	.	.	.	.	.
848	YAJQ_ECOBW	0.675735	0.65347	.	.	.	.	0.628307	.	.	.	.	0.517154
849	YBCM_ECOLI	.	.	.	.	.	.	.	.	1.28937	.	.	.
850	YBYK_CAEEL	0.872455	0.87613	0.421789	1.65638	0.730238	0.902638	0.870534	0.595646	.	0.78509	0.649233	0.859278
851	YC27B_CAEEL	.	.	.	.	.	.	.	0.566004	.	.	.	.
852	YC4B5_CAEEL	.	.	.	.	.	.	.	.	.	.	.	4.49446
853	YCBC_ECOLI	.	.	.	.	.	.	0.554361	.	.	.	.	.
854	YCBS_ECOLI	.	0.653888	.	.	.	.	.	.	.	.	.	.
855	YCCS_ECOLI	.	.	.	.	.	.	.	.	0.154536	.	.	.
856	YCDT_ECOLI	.	.	.	.	.	.	.	.	.	.	7.83075	.
857	YCIQ_ECOLI	.	.	0.880559	.	.	.	.	.	.	.	.	.
858	YCYL_CAEEL	.	.	.	.	0.272003	.	.	.	.	.	.	.
859	YD43_CAEEL	.	1.06507	.	.	.	.	.	.	.	.	.	2.49199
860	YDCP_ECOLI	.	.	.	.	.	.	.	0.59475	.	.	.	.
861	YDJ1_CAEEL	0.559621	0.393872	1.07275	.	.	0.412908	.	.	.	0.587276	.	.
862	YEBB_ECOLI	.	.	.	0.333706	.	.	.	.	.	.	.	.
863	YEBT_ECOLI	.	.	.	.	.	.	.	.	1.25003	.	.	.
864	YEEJ_ECO57	.	.	.	.	.	.	.	.	.	.	0.159465	.
865	YEEJ_ECOLI	.	.	.	.	.	.	.	.	.	.	0.686941	.
866	YEEX_ECOBW	.	.	.	1.8198	.	.	.	.	.	.	.	.
867	YEHI_ECOLI	.	.	1.24844	.	.	.	.	.	.	.	.	.
868	YEHP_ECOLI	.	.	.	.	.	.	.	1.32775	.	.	.	.
869	YEIT_ECOLI	.	.	.	.	.	.	.	10.6429	.	.	.	.
870	YFAS_ECO57	.	.	.	.	.	.	.	1.62483	.	.	.	.
871	YFAS_ECOLI	.	.	.	.	.	.	.	.	.	.	.	0.691268
872	YFBK_ECOLI	.	.	0.522603	.	.	.	.	.	.	.	.	.
873	YFCB_ECOLI	.	.	.	.	.	.	.	2.77147	.	.	.	.
874	YFEC_ECOLI	.	.	.	.	.	5.9577	.	.	14.0484	.	.	.
875	YFHM_ECOLI	0.310482	0.391853	.	.	.	.	.	.	.	.	.	.
876	YFJL_ECOLI	.	.	.	.	.	0.614117	.	.	.	1.71111	.	.
877	YGAE_ECOLI	.	.	1.5669	6.31547	.	.	0.484822	0.928506	.	.	.	.
878	YGBI_ECOLI	.	0.336966	.	.	.	.	.	.	.	.	0.9199	.
879	YGFZ_ECO5E	.	.	.	.	.	1.88318	.	1.15196	.	.	.	1.42743
880	YGHT_ECOLI	.	.	1.2956	.	.	.	1.02245	1.29247	.	.	.	.
881	YH24_CAEEL	0.768299	0.792621	0.879457	0.838992	0.644978	0.429493	0.8987	1.27923	0.972921	1.24267	0.974023	0.996971
882	YHAJ_ECOLI	.	0.36189	0.678993	.	.	.	.	.	.	.	.	.
883	YHES_ECOLI	.	.	.	5.79075	.	.	3.30951	.	.	3.4992	.	.
884	YHEV_ECOLI	.	.	.	.	.	.	.	.	.	.	.	9.48372
885	YHFW_ECOLI	.	.	.	.	.	.	.	.	.	.	.	0.15955
886	YHJK_ECOLI	.	.	.	.	.	.	.	.	.	.	0.0843653	.
887	YIBN_ECOLI	.	.	.	.	.	.	0.159332	.	.	.	.	.
888	YICH_ECOLI	.	.	.	.	.	.	.	.	.	.	0.364979	1.72451
889	YJDC_ECOLI	.	.	.	.	.	.	.	0.430301	.	.	.	.
890	YJEP_ECOLI	.	.	.	.	.	.	.	.	.	.	0.274318	.
891	YK4P_CAEEL	.	0.271638	0.220331	0.532904	0.278799	.	.	.	.	.	.	.
892	YKA3_CAEEL	.	0.503638	1.23892	.	.	.	1.03716	0.962061	.	1.24987	.	.
893	YKA4_CAEEL	.	.	.	.	.	.	.	.	.	.	.	0.196316
894	YKA7_CAEEL	.	.	1.61914	.	.	.	.	.	.	.	.	.
895	YKAA_CAEEL	.	.	.	.	.	.	.	.	.	.	.	2.81237
896	YKL4_CAEEL	.	.	.	.	.	0.496896	.	.	.	.	.	.
897	YKQ8_CAEEL	.	.	1.49594	1.04363	.	.	.	.	.	1.10034	.	.
898	YKT5_CAEEL	.	.	.	.	.	.	.	.	.	.	.	0.0858397
899	YL15_CAEEL	.	.	.	.	.	.	.	1.01846	.	.	.	.
900	YLA4_CAEEL	0.79889	0.556751	1.00563	1.11977	0.742635	0.47214	0.764469	0.988717	0.950002	0.986098	0.924169	0.804605
901	YLJ2_CAEEL	.	.	0.828444	.	0.386724	.	.	.	.	.	0.530688	0.29564
902	YLK6_CAEEL	.	0.310149	.	.	.	.	.	.	.	.	.	.
903	YLW1_CAEEL	.	.	.	.	.	.	1.28249	.	.	.	.	.
904	YMX8_CAEEL	.	.	0.353979	1.59868	0.0857255	.	.	0.189208	.	12.4961	.	0.270082
905	YNC9_CAEEL	.	.	.	.	.	.	0.585725	.	.	.	.	.
906	YNCD_ECOLI	.	0.407316	.	.	0.379564	0.845719	.	0.580949	.	.	.	0.767513
907	YNEE_ECO57	.	.	.	.	9.77634	.	.	.	.	.	.	.
908	YNFE_ECOLI	.	.	0.305984	.	.	.	.	0.739304	.	.	0.230956	.
909	YNQA_CAEEL	.	.	.	.	.	.	.	.	.	.	.	1.21468
910	YNV3_CAEEL	.	2.61505	.	.	.	.	1.54518	.	.	.	2.85624	.
911	YNZ9_CAEEL	.	.	0.866364	.	.	0.237009	.	.	.	0.418538	.	.
912	YO63_CAEEL	.	.	.	4.61193	.	.	.	.	.	3.24751	.	.
913	YO97_CAEEL	.	.	.	.	.	.	.	2.85388	.	.	.	.
914	YOCA_CAEEL	0.143515	1.30035	1.5916	1.06071	0.576636	0.373191	0.81363	1.34958	.	0.254272	0.946248	1.00889
915	YOL8_CAEEL	.	.	.	.	0.442227	.	.	.	.	.	.	.
916	YOT3_CAEEL	.	.	.	.	.	.	.	.	.	0.51713	.	.
917	YOU2_CAEEL	.	.	.	.	.	.	.	0.814033	.	.	.	.
918	YP65_CAEEL	.	.	.	.	.	0.361125	.	.	3.54229	0.631055	.	.
919	YP93_CAEEL	.	0.446375	0.361872	0.533412	.	0.219288	0.869267	0.653892	.	0.660938	.	0.192648
920	YPC2_CAEEL	1.1602	.	.	.	.	.	.	.	.	.	.	.
921	YPD1_CAEEL	.	.	0.633774	1.77968	.	.	2.45497	0.783091	.	.	.	0.939627
922	YPFJ_ECOLI	.	.	.	2.02923	.	.	.	.	.	.	.	.
923	YPJ1_CAEEL	1.98263	2.51837	6.33566	3.65581	.	2.45241	5.67884	4.51779	3.23958	1.65226	0.578897	0.983868
924	YPT4_CAEEL	.	.	.	.	.	0.356299	.	.	.	.	.	0.515498
925	YPT5_CAEEL	.	0.382649	.	.	.	.	0.564762	.	.	.	.	.
926	YQ42_CAEEL	.	.	.	.	.	.	.	.	.	.	.	2.24254
927	YQ91_CAEEL	.	0.428587	.	.	.	.	.	.	.	.	.	.
928	YQA4_CAEEL	.	.	.	.	0.362585	.	.	.	.	.	.	.
929	YQO2_CAEEL	.	5.59285	.	.	.	.	.	.	.	.	.	.
930	YQOA_CAEEL	.	.	.	.	.	0.415886	.	.	.	.	.	.
931	YQS6_CAEEL	0.844542	0.554164	0.513859	0.631761	0.15459	.	.	0.892642	.	0.958599	0.72755	.
932	YR75_ECOLX	.	.	.	.	.	.	.	.	.	.	.	0.465993
933	YS3J_CAEEL	0.934081	.	.	.	.	.	.	.	.	.	.	.
934	YS44_CAEEL	0.293566	0.71973	0.513862	.	.	0.301891	1.6354	.	0.575055	.	0.236991	0.432822
935	YSD2_CAEEL	0.522414	0.770761	0.453772	0.443895	0.850331	0.355269	0.795516	0.846688	.	0.202104	.	0.457141
936	YSE2_CAEEL	0.449831	0.519824	0.790655	1.01625	0.313796	0.553271	.	.	.	0.715097	.	1.18517
937	YSI1_CAEEL	.	.	.	.	1.49675	.	.	.	.	1.68763	.	.
938	YSV1_CAEEL	.	.	.	.	.	0.111415	.	.	.	.	.	.
939	YSX1_CAEEL	.	.	.	1.15103	.	.	.	.	0.929195	1.24187	.	.
940	YT41_CAEEL	.	.	.	0.817935	.	.	.	.	.	.	.	.
941	YT72_CAEEL	.	.	.	.	0.458996	.	.	0.238805	.	.	.	.
942	YTDK_CAEEL	.	.	.	.	.	.	.	.	.	.	0.968749	.
943	YU0O_CAEEL	0.70493	.	.	.	.	.	.	.	.	.	.	.
944	YUBO_CAEEL	1.13671	.	.	.	.	.	0.715775	.	.	.	.	0.439061
945	YUW5_CAEEL	0.836035	0.781021	1.07205	1.05986	1.09083	0.751953	0.652624	0.857107	1.02146	1.31245	0.832029	0.99763
946	YVRI_CAEEL	.	0.41937	.	0.236898	.	.	.	1.01325	.	.	1.65458	0.284544
947	YWO4_CAEEL	0.165174	.	.	.	.	2.36551	.	.	.	.	.	.
948	YX07_CAEEL	.	.	.	.	.	.	0.420025	.	.	.	.	.
949	YXT1_CAEEL	2.62356	.	.	.	.	.	.	.	.	.	.	.
950	YZ10_CAEEL	0.65732	0.680252	3.305	5.06867	2.0516	2.05355	.	1.10731	2.80772	5.62686	3.65126	3.61012
951	YZG1_CAEEL	0.511714	.	0.992044	1.91033	0.88092	.	.	.	1.35137	1.38906	2.87263	1.60615
952	YZVL_CAEEL	0.901402	0.661747	0.936288	1.01157	0.54859	0.498204	0.804158	0.807263	1.65203	0.643627	0.857696	0.740469
953	ZPR1_CAEEL	.	.	.	.	.	0.381391	.	0.217825	.	.	.	.
954	ZRAR_ECO57	0.655233	0.125455	0.45877	0.4377	.	0.0637426	.	.	.	1.03212	.	.
955	ZRAR_ECOLI	.	.	0.552924	.	0.120619	.	.	.	.	.	.	.
